# Supplementary material for: Iberverin exhibits antineoplastic activities against human hepatocellular carcinoma via DNA damage-mediated cell cycle arrest and mitochondrial-related apoptosis
Source: Front Pharmacol. 2023 Dec 13;14:1326346. doi: 10.3389/fphar.2023.1326346 (PMC10751328; doi:10.3389/fphar.2023.1326346)
Supplement: Supplementary file 1 [file DataSheet1.xlsx]

## Sheet: Table S1
Table S1. List of primers used in real-time RT-PCR validation.
Genes	Forward primers (5’-3’)	Reverse primers (5’-3’)	References
AEN	AGCTGCTGCACAAGAAGATCC	CAGCCGGTAGAGCTCCATG	(Kawase et al., 2008)
CCNB2	CAACCCACCAAAACAACA	AGAGCAAGGCATCAGAAA	(Wang et al., 2020)
CDK2	CCAGGAGTTACTTCTATGCCTGA	TTCATCCAGGGGAGGTACAAC	(J., Zhang et al., 2022)
CDKN1A	CAGCAGAGGAAGACCATGTG	GGCGTTTGGAGTGGTAGAAA	(Ma et al., 2021)
CDKN2B	ACGGAGTCAACCGTTTCGGGAG	GGTCGGGTGAGAGTGGCAGG	(Ma et al., 2021)
FOXM1	CGTGGATTGAGGACCACTTT	GGCTTAAACACCTGGTCCAA	(Arceci et al., 2019)
GAPDH	CCACATCGCTCAGACACCAT	GCGCCCAATACGACCAAAT	(J., Zhang et al., 2022)

## Sheet: Table S2
Table S2. Differentially expressed genes identified in HCC cell lines following iberverin treatment based on transcriptome sequencing analysis.
Gene names	Huh7.5.1			Huh7			SNU739
	log2（Fold change (FC)）	False discovery rate (FDR)	Regulation	log2（FC）	FDR	Regulation	log2（FC）	FDR	Regulation
SRXN1	2.5345	3.90423e-275	up	1.83792	1.21235e-18	up	1.35608	3.33838e-11	up
PTGR1	2.26854	1.96116e-258	up	1.72842	8.74078e-17	up	1.34874	4.5072e-11	up
AKAP12	4.47046	1.1383e-250	up	2.07504	9.5619e-21	up	0.0352731	0.748674	up
TNFRSF12A	3.3082	2.71047e-247	up	0.624144	0.00174339	up	1.14999	1.76841e-08	up
F2RL2	4.78097	6.01933e-238	up	2.40416	2.75394e-25	up	2.88738	1.149e-38	up
GDF15	3.85584	1.53129e-223	up	1.03959	2.86225e-07	up	0.95275	1.22121e-05	up
CIDEC	2.79911	2.14305e-223	up	1.40358	1.25997e-07	up	9.00707	1	up
SQSTM1	2.62356	1.97973e-217	up	1.62523	3.47005e-15	up	1.10586	4.13662e-08	up
DAGLA	2.97706	5.20075e-214	up	0.433989	0.0302142	up	0.254957	0.184809	up
SERPINE1	4.52214	4.01519e-212	up	1.45232	1.42564e-12	up	0.842397	2.87109e-05	up
METTL7A	-2.52543	4.93948e-210	down	-0.934871	0.00206414	down	-1.23457	1.21935e-08	down
AKR1C1	2.34742	7.31272e-194	up	2.00299	1.30057e-21	up	3.31318	1.9051e-48	up
MAP1B	2.82336	4.22927e-191	up	0.667754	0.000765051	up	0.223671	0.215353	up
TXNRD1	2.56358	1.32776e-186	up	1.15566	1.20679e-08	up	1.22303	1.55541e-09	up
GCLC	2.43146	2.86452e-179	up	0.774011	0.000118641	up	0.594621	0.00256329	up
ACADSB	-2.02418	1.13767e-171	down	-0.894169	4.06341e-05	down	-0.479256	0.0386679	down
MAP2K6	-3.24994	1.52923e-167	down	-0.761069	0.00176315	down	-1.56684	1.35273e-12	down
SPTLC3	-3.37625	6.55238e-159	down	-1.25713	1.17716e-06	down	-0.963553	0.00148178	down
ABLIM3	2.97181	7.61878e-157	up	0.833478	3.46434e-05	up	1.03481	2.20607e-06	up
HES4	2.81517	2.1178e-156	up	0.773323	0.00505846	up	0.0714734	0.735939	up
VIM	1.90122	9.3529e-153	up	0.371275	0.0523474	up	-0.129523	0.627049	down
THBS1	2.38964	3.9617e-152	up	-0.478011	0.0274228	down	0.435694	0.0233194	up
DLGAP1-AS2	4.62036	1.06735e-141	up	0.84248	0.00742722	up	1.0413	5.06325e-06	up
SLC20A1	2.48952	1.93814e-141	up	0.673194	0.000754583	up	0.550533	0.00510635	up
PROM1	-2.06281	3.3025e-141	down	-0.811411	0.000444873	down	-0.685386	0.00187642	down
ARHGAP5-AS1	2.69125	8.84856e-141	up	0.33862	0.0865942	up	-0.354261	0.222017	down
CTSL	1.94244	1.39332e-137	up	1.06534	1.59225e-07	up	0.670449	0.000691802	up
PCSK9	-2.09914	2.6491e-137	down	-1.59467	2.64378e-13	down	-1.45452	9.62348e-09	down
SLC3A2	1.99275	3.0687e-137	up	0.810046	5.11888e-05	up	0.721253	0.000269866	up
SLC30A10	-2.91774	8.65367e-136	down	-1.41455	3.31563e-10	down	-1.1731	1	down
NRCAM	1.64971	8.65862e-131	up	0.272387	0.148933	up	1.31014	1.47247e-09	up
CLCN7	1.63505	1.41109e-130	up	0.726081	0.000281693	up	0.349125	0.0654593	up
GAL	2.74033	8.65216e-130	up	1.11054	1.43003e-07	up	0.849391	7.23633e-05	up
PEG10	-1.55957	8.65397e-130	down	-0.802011	0.000166531	down	-0.495916	0.0232045	down
TNFRSF10D	1.69526	1.92693e-128	up	1.13782	2.84046e-08	up	0.243525	0.190583	up
HOOK1	-2.34037	3.34437e-127	down	-0.828382	0.000124913	down	-0.509863	0.0249684	down
HMGA2	-1.64777	2.17206e-120	down	-0.482051	0.0324148	down	-0.218753	0.357916	down
ACHE	3.9831	4.70435e-117	up	1.90936	7.87038e-14	up	0.160739	0.435968	up
PLIN2	2.299	1.36603e-116	up	1.10262	5.58764e-08	up	0.381263	0.0486123	up
ABCC2	1.33087	1.83419e-114	up	0.608864	0.00213727	up	1.60676	1.44876e-12	up
SORT1	-1.8421	4.31395e-113	down	-1.59425	3.40159e-13	down	-0.599118	0.00615067	down
CGNL1	-1.99613	7.42166e-113	down	-1.31362	1.72817e-09	down	-0.4402	0.0491011	down
ALCAM	-1.82587	7.91772e-111	down	-1.30567	8.93689e-10	down	-0.558017	0.0105761	down
BEX2	3.64995	1.12608e-110	up	1.26246	3.98946e-09	up	0.329203	0.15597	up
MYORG	-2.49356	1.36405e-109	down	-1.21681	1.88233e-08	down	-0.903326	4.00749e-05	down
ACSL5	1.92189	2.26791e-109	up	3.09178	1	up	0.263922	0.188872	up
GPAT3	1.93857	2.64845e-109	up	1.17195	1.58282e-08	up	1.50061	2.34999e-11	up
ATP10D	-2.33146	8.56964e-109	down	-0.238266	0.333313	down	0.136185	0.430396	up
F2RL1	3.24565	3.97002e-108	up	0.640581	0.00154921	up	0.22809	0.213814	up
ALPK3	3.36072	5.32308e-107	up	0.693437	0.000677872	up	0.319899	0.0941437	up
GLA	1.51689	1.14983e-106	up	0.773027	0.000119172	up	0.915025	6.65194e-06	up
DAB2	1.61452	1.51954e-106	up	-0.55837	0.00971234	down	0.00712469	0.854065	up
RAB3B	1.3661	1.57236e-106	up	0.688464	0.000577381	up	0.260042	0.16239	up
SLC40A1	1.4897	2.6333e-106	up	-0.363256	0.1027	down	-0.730137	0.00157361	down
PHLDA1	2.54471	2.98576e-106	up	0.357678	0.0659444	up	0.211759	0.256432	up
GATM	-2.02192	1.79243e-105	down	-0.998749	2.99525e-05	down	-0.394678	0.0823941	down
PEA15	1.75895	2.56202e-104	up	1.07406	1.37502e-07	up	0.579452	0.00305445	up
ME1	1.5583	1.33522e-103	up	0.939818	2.98575e-06	up	0.703128	0.00040044	up
KLB	-1.93525	1.48675e-103	down	-1.27168	3.07632e-09	down	0.827765	1	up
SORL1	-2.1985	2.75217e-103	down	-0.91409	1	down	-0.592591	0.00684769	down
TIMP2	2.45991	9.28387e-103	up	0.747614	0.000239256	up	-0.0490974	0.926733	down
MELTF	2.9227	1.11437e-102	up	0.802052	0.000128492	up	-0.346777	0.147491	down
FLNC	6.98744	3.01312e-102	up	3.24763	1.3738e-48	up	1.06227	1.28546e-07	up
CGN	-2.74791	6.56275e-102	down	-1.34186	5.71981e-10	down	-0.719686	0.00181513	down
OSGIN1	2.50637	2.29884e-101	up	1.83875	3.26702e-18	up	1.32058	2.0835e-10	up
UTRN	-1.49452	7.2817e-100	down	-0.885123	3.24882e-05	down	-0.30163	0.188076	down
SSUH2	4.88547	1.48833e-99	up	2.39788	1.2841e-17	up	-0.0283618	1	down
MICALL2	2.59702	4.05098e-99	up	1.28481	8.82899e-10	up	0.445568	0.0242067	up
CD44	2.39198	1.46161e-98	up	0.449931	0.0510855	up	1.17913	6.36535e-09	up
PRNP	2.92565	6.89736e-98	up	1.05892	1.92108e-07	up	0.719557	0.000280905	up
GFRA1	-2.36023	1.04089e-97	down	-1.80959	8.13321e-17	down	-0.370031	0.103483	down
RHOC	1.30747	7.55519e-97	up	0.170518	0.338976	up	-0.287061	0.211291	down
PAH	-1.94762	8.5872e-97	down	-1.03742	0.000162113	down	-1.80634	1	down
PDE3A	-2.40903	6.58416e-96	down	-1.04721	1.64502e-06	down	-1.41588	9.37263e-09	down
CTSA	1.32535	1.06428e-95	up	0.423078	0.0291676	up	-0.141992	0.587472	down
CREB5	3.21985	1.58707e-95	up	0.812526	6.3916e-05	up	0.353588	0.0647504	up
UBASH3B	3.48374	1.62451e-95	up	0.720333	0.000386838	up	1.11394	8.7896e-08	up
UAP1L1	1.52749	2.82142e-95	up	0.182244	0.325073	up	0.320041	0.0943204	up
STX3	1.8435	9.85134e-95	up	0.484516	0.0132414	up	0.727528	0.000270768	up
GULP1	2.21962	4.0287e-94	up	0.224875	0.224591	up	-0.434489	0.0526567	down
PBX1	-2.40537	8.39844e-94	down	-1.60169	5.64659e-12	down	-0.831093	0.000113556	down
DACT2	-3.94051	1.86227e-93	down	-1.79425	9.18098e-14	down	-9.65557	1	down
CAPN2	2.09726	4.79038e-93	up	0.576043	0.00415765	up	0.497247	0.0102708	up
CDKN2B	2.03366	6.10545e-92	up	1.2158	9.55056e-09	up	-0.308802	0.192508	down
CHPF2	1.49	4.09194e-91	up	0.720096	0.000324014	up	0.284064	0.128457	up
ADD3	-1.38479	5.89563e-91	down	-1.1226	1.44169e-07	down	-0.607687	0.00521154	down
SOX5	-2.80055	1.34664e-90	down	-0.924366	0.000450045	down	-0.458275	0.0486911	down
HSP90AA1	1.62194	1.72442e-89	up	0.746929	0.000169795	up	0.764054	0.000112411	up
MTARC1	-1.7271	2.38634e-89	down	-0.448143	0.061157	down	-0.478671	0.0400988	down
MRAS	3.204	4.29153e-89	up	1.0036	4.26415e-06	up	0.353301	0.0639964	up
GLYCTK	-2.31154	4.45854e-89	down	-1.47533	1.05001e-09	down	-0.572497	0.0127998	down
AREG	3.05004	2.81085e-88	up	0.405678	0.0393069	up	0.98767	1	up
MYOF	1.74935	3.59535e-88	up	-0.340732	0.127216	down	0.32126	0.087704	up
ABCB1	1.73798	7.4302e-88	up	0.646858	0.00117151	up	-0.150537	0.579538	down
HMOX1	4.08572	9.95607e-88	up	2.37909	2.56677e-27	up	0.118293	0.488117	up
COL27A1	-1.28389	1.783e-87	down	-0.880478	4.44097e-05	down	0.488582	0.0127655	up
NT5E	-1.78462	2.02331e-87	down	-0.8541	9.7942e-05	down	0.500296	0.012066	up
GCLM	1.66788	3.41797e-87	up	0.974142	1.5409e-06	up	1.18151	7.95147e-09	up
MICALL1	2.40438	8.76685e-87	up	1.34888	7.9936e-11	up	0.593265	0.00263175	up
MTTP	-1.27389	1.6067e-86	down	-0.984327	5.58234e-06	down	-1.26872	1	down
CREB3L2	-1.39244	4.61705e-85	down	-0.583394	0.00678766	down	-0.0684329	0.8526	down
UGDH	1.26178	8.92972e-85	up	0.649398	0.00104712	up	0.699191	0.000458188	up
SARDH	-1.84697	1.03128e-84	down	-1.61079	1.37545e-08	down	-0.0396151	0.962369	down
CCDC34	-1.88156	2.72936e-84	down	-0.639082	0.00576134	down	-0.121128	0.66868	down
SMOX	1.51547	5.88673e-84	up	0.904027	7.61085e-06	up	0.714139	0.000464934	up
EGFR-AS1	2.34431	1.47224e-83	up	0.662768	0.00357949	up	8.26252	1	up
ABHD4	1.43356	1.20296e-82	up	0.463352	0.0182373	up	0.311632	0.0976332	up
ICAM1	1.25495	1.34739e-81	up	0.723458	0.000275633	up	0.999273	6.65326e-07	up
PRLR	-1.62123	2.26673e-81	down	0.357779	0.0789984	up	-0.285312	1	down
DNTTIP2	1.21154	3.56098e-81	up	0.769736	0.000121685	up	0.735952	0.000209501	up
ZNF483	4.50407	4.38713e-81	up	2.40265	9.34709e-25	up	1.33014	1	up
SLC4A7	1.25646	1.42517e-80	up	0.489819	0.0126512	up	0.58718	0.00301727	up
GBA3	-2.52513	2.60035e-80	down	0	1	no	-0.842258	1	down
IL32	2.71182	8.79307e-79	up	0.231347	0.210234	up	0.0110847	0.843917	up
TYMS	-1.73605	1.56009e-78	down	-0.929208	1.61605e-05	down	-0.136164	0.60511	down
PDIA4	-1.23725	2.72129e-78	down	-0.231888	0.314453	down	-0.315605	0.16333	down
GYG2	-2.37932	6.14336e-78	down	-1.46524	1.33513e-11	down	-0.943685	1.89655e-05	down
SMCR8	1.49328	7.83482e-78	up	0.749436	0.000179039	up	0.237586	0.192885	up
TJP2	-1.6515	1.22615e-77	down	-0.470308	0.0304987	down	0.485295	0.0122041	up
ANPEP	-1.50354	4.06335e-77	down	-0.964338	1.90042e-05	down	-0.392371	0.0802302	down
SLC66A1	1.83245	4.78788e-77	up	0.649645	0.00155922	up	0.358665	0.0684093	up
COL5A2	-1.27547	5.78313e-77	down	-0.935151	1.05067e-05	down	-0.608974	0.00481433	down
SH2D5	4.30614	1.12006e-76	up	2.3092	1	up	1.91468	1	up
IL6R	2.05821	2.15622e-76	up	2.01317	2.38155e-19	up	1.15949	2.193e-08	up
PRSS23	1.73846	1.64091e-75	up	0.133461	0.440078	up	-0.211203	0.379772	down
H2AZ2	-1.25431	5.33832e-75	down	-0.702348	0.00107988	down	-0.137991	0.599828	down
ANXA6	-1.40932	2.27971e-74	down	-0.132702	0.654451	down	-0.793004	0.000213959	down
ATP6V1E1	1.26257	2.88357e-74	up	0.321901	0.0905739	up	0.0345715	0.75305	up
LRP1	-1.386	3.08706e-74	down	-0.660218	0.00203242	down	-0.83061	0.000101897	down
LOX	-1.45216	3.55321e-74	down	-1.00785	3.53938e-06	down	0.320608	0.0878869	up
PID1	-2.22416	4.02867e-74	down	-0.598905	0.00647347	down	0.151016	1	up
RPS6KA3	-1.03035	6.11843e-74	down	-0.400163	0.0677269	down	0.364685	0.054534	up
FSTL3	2.19908	7.71952e-74	up	0.594808	0.0035757	up	0.283683	0.131528	up
PVR	1.31269	1.25934e-73	up	0.229347	0.212611	up	0.390091	0.0418695	up
FLNB	1.4136	2.19839e-73	up	0.884677	1.00208e-05	up	0.0313063	0.763706	up
TM4SF1	1.42204	3.39752e-72	up	0.14543	0.402799	up	0.371386	0.0546132	up
SEMA6B	-1.55695	4.33623e-72	down	-0.268535	0.334546	down	-0.595608	0.00663232	down
RALGAPA2	-1.68275	5.82469e-72	down	-0.78433	0.000263208	down	-0.132476	0.625676	down
MBNL3	-1.90626	7.84257e-72	down	-1.41541	3.00302e-11	down	0.188278	0.305353	up
LTBR	1.36883	1.18009e-71	up	0.56462	0.00417417	up	0.382669	0.0452024	up
DLD	-1.58023	1.18216e-71	down	-0.717359	0.000845273	down	0.123483	0.454214	up
PDK3	-2.34524	1.90561e-71	down	-0.652372	0.00319356	down	-0.252774	0.293304	down
MKNK2	2.11344	5.96549e-71	up	1.40636	8.41877e-12	up	-0.0971672	0.744681	down
HSPB1	1.57718	6.85055e-71	up	0.420935	0.0292649	up	0.23851	0.189406	up
SLCO4C1	-2.22537	7.75424e-71	down	-1.6687	3.57971e-12	down	-1.53028	1.58213e-10	down
HMGN3	-1.32185	1.80975e-70	down	-0.87527	4.90818e-05	down	-0.386673	0.0882732	down
MAFK	2.36444	2.17482e-70	up	0.202896	0.268366	up	0.57794	0.00373015	up
LRP2	-1.86098	4.46101e-70	down	-1.19917	1.43372e-07	down	-0.892839	0.000184733	down
KYNU	3.23729	7.92501e-70	up	0.911631	1.34044e-05	up	1.54249	7.95448e-12	up
SEMA4G	-1.296	8.26087e-70	down	-0.952449	1.274e-05	down	-0.492939	0.0353384	down
TUBA1C	1.12489	1.21387e-69	up	0.195039	0.279987	up	0.414373	0.0299998	up
PFN2	-1.45588	1.23303e-69	down	-0.954624	1.12415e-05	down	-0.29436	0.197736	down
SPAG9	1.39664	1.25098e-69	up	0.174843	0.328823	up	0.329414	0.0800574	up
VWA1	-1.47649	1.25962e-69	down	-0.63095	0.00508761	down	-0.57992	0.0194254	down
BCAR1	1.89687	2.1058e-69	up	0.472101	0.0156309	up	-0.0335729	0.987658	down
IQGAP2	-1.85927	7.5113e-69	down	-0.862273	6.1396e-05	down	-1.06644	8.78946e-07	down
MCC	-2.18962	8.36779e-69	down	-0.838268	0.00020274	down	-0.466774	0.0345404	down
SLC16A10	-2.37592	2.69126e-68	down	-0.617789	0.0185374	down	-0.151876	0.664702	down
HSD17B4	-1.06109	4.72798e-68	down	-0.463262	0.0336314	down	-0.201266	0.406448	down
CEMIP2	1.22252	8.53672e-68	up	-0.392207	0.073983	down	-0.168266	0.501796	down
LRBA	-1.52117	9.99484e-68	down	-1.17023	7.39483e-08	down	-0.645225	0.00303172	down
PALLD	1.37443	1.37093e-67	up	0.438585	0.0243422	up	0.243116	0.183154	up
OSTM1	1.53046	1.42456e-67	up	0.486975	0.0134694	up	0.37595	0.0494492	up
HDAC9	3.46904	1.86679e-67	up	0.977733	8.50256e-06	up	0.380934	0.049106	up
ZNF114	2.62606	5.73242e-67	up	2.39229	1	up	-0.380004	0.15131	down
DPYD	-1.83316	5.94852e-67	down	-0.597958	0.00949429	down	-0.408552	0.0728345	down
EIF3J	1.16615	1.56512e-66	up	0.545238	0.00556438	up	0.528812	0.00660731	up
AFP	-0.948447	1.94306e-66	down	-0.547071	0.0127467	down	2.13365	1	up
SEMA6A	2.17047	2.79286e-66	up	0.0763304	0.638573	up	-1.26452	2.32167e-08	down
CHML	-1.52278	6.71757e-66	down	-0.71541	0.00082527	down	-0.00185337	0.896256	down
IDH1	-0.950495	7.07269e-66	down	-0.210026	0.369435	down	-0.625991	0.00388264	down
CD24	-1.08854	7.72065e-66	down	-0.585231	0.00644344	down	-0.470663	0.032336	down
DST	1.26329	9.35165e-66	up	-0.00318832	0.91181	down	0.492217	0.0109444	up
CTDSP2	-1.30334	1.58317e-65	down	-0.921583	1.56975e-05	down	-0.306285	0.177754	down
SERPINA5	-1.30491	2.18475e-65	down	-1.0127	3.34706e-06	down	-7.9982	1	down
THSD4	3.44465	2.77072e-65	up	0.572402	0.0131885	up	0.514634	0.00982215	up
NFATC2	-2.38499	2.77773e-65	down	-1.06714	2.92235e-06	down	0.0881244	0.592287	up
CAT	-1.25899	3.4492e-65	down	-0.447618	0.0420218	down	-0.558056	0.0111	down
SLC13A5	-1.54485	6.62488e-65	down	0.377723	0.0853781	up	-0.432526	1	down
FOXN4	-2.75472	7.22187e-65	down	0	1	no	-1.07621	1	down
SLC16A7	-1.65945	8.12925e-65	down	-0.793521	0.000223746	down	0.557235	0.00481865	up
BEST1	6.21626	2.22846e-64	up	0.982094	1.21539e-06	up	-4.29537	9.82719e-67	down
A1CF	-1.093	5.63372e-64	down	-0.584666	0.00666513	down	0.98895	1	up
ENSG00000272405	0.987949	8.33054e-64	up	0.0472671	0.733158	up	0.49364	0.0116837	up
CLIP4	2.20241	8.34583e-64	up	0.283381	0.141525	up	0.911789	8.20146e-06	up
ARVCF	2.20857	8.96629e-64	up	0.374252	0.0637888	up	0.130977	0.454498	up
GCNT3	1.86428	9.08131e-64	up	0.276662	0.164313	up	1.98288	1	up
SLC6A14	-2.02349	1.28933e-63	down	-1.69365	5.51573e-14	down	-0.10217	1	down
GCNT1	-2.44896	1.93805e-63	down	0.258976	0.250887	up	-0.126458	0.669794	down
MGAT4B	0.994566	2.24432e-63	up	0.197019	0.277713	up	-0.120113	0.66146	down
ENSG00000260710	5.79045	3.49589e-63	up	1.00236	1	up	0	1	no
GBA	1.26771	3.80997e-63	up	0.398908	0.0390981	up	-0.098804	0.74001	down
SLC25A20	-1.61551	3.95148e-63	down	-0.484471	0.031618	down	-0.0724165	0.85725	down
LAD1	1.70155	4.72147e-63	up	0.339061	0.0776898	up	-0.539366	1	down
TCF19	-2.47938	1.26696e-62	down	-1.12199	4.53099e-07	down	-0.777232	0.000321813	down
HNRNPDL	-1.12095	1.98056e-62	down	-0.636182	0.00302896	down	-0.215151	0.366883	down
TRIB1	2.27309	2.59701e-62	up	1.1895	8.87045e-09	up	0.661521	0.00218095	up
FLRT3	1.43657	2.70801e-62	up	-0.504003	0.0201966	down	-1.33752	1.58818e-09	down
DTX4	-2.31191	3.77106e-62	down	-0.253704	0.290719	down	0.0959907	0.577553	up
RHBDD2	1.58085	6.81923e-62	up	0.529588	0.00733674	up	0.238504	0.194858	up
CSGALNACT2	2.02328	7.53249e-62	up	0.474301	0.0194	up	0.147047	0.393749	up
ATP7B	-1.63396	1.58601e-61	down	-1.14618	1.36784e-07	down	-0.465783	0.0476281	down
STMN1	-1.02417	1.64579e-61	down	-1.00854	2.16025e-06	down	-0.398361	0.0722838	down
DAB1	-1.66097	2.00427e-61	down	-0.194468	0.472342	down	7.03005	1	up
HNRNPA1	-0.916985	2.40757e-61	down	-0.777381	0.000257328	down	-0.215025	0.366166	down
IGF2R	0.998655	3.92708e-61	up	0.401798	0.0369376	up	0.337752	0.0724676	up
ONECUT1	-2.27212	8.34171e-61	down	-0.222955	0.359536	down	0.611123	0.0278995	up
VSNL1	-2.63695	1.82461e-60	down	-1.02712	1.42173e-05	down	0.613736	1	up
POLR2A	0.989541	2.34738e-60	up	0.629477	0.00143814	up	0.46434	0.015895	up
CAMSAP2	1.28216	2.4709e-60	up	0.34893	0.0713089	up	0.556563	0.00450236	up
HGS	1.31589	6.23345e-60	up	0.680593	0.000634201	up	0.336781	0.0748761	up
NAV2	-1.51846	6.94953e-60	down	-0.384256	0.0850605	down	0.586329	0.00296166	up
NCR3LG1	1.10096	8.15722e-60	up	1.29199	3.93657e-10	up	0.58811	0.00350484	up
RUSC2	2.34618	8.30951e-60	up	-0.102338	0.712256	down	0.188745	0.289358	up
MIR4435-2HG	1.79106	2.6993e-59	up	0.465619	0.0181305	up	0.558423	0.00506232	up
NREP	-1.79359	4.88244e-59	down	-0.764393	0.000552539	down	-0.974659	5.62741e-06	down
COL2A1	-1.14599	6.38227e-59	down	2.0612	1	up	-1.3045	1.83613e-09	down
SLC35F6	1.53959	1.0127e-58	up	0.978691	2.07827e-06	up	0.501742	0.0107072	up
MEP1A	-1.25119	1.01628e-58	down	-0.518969	1	down	0	1	no
DUSP3	1.0686	1.43542e-58	up	0.17894	0.319944	up	0.306681	0.101899	up
KIF12	-1.85485	1.4458e-58	down	-1.3407	1.27099e-09	down	0.310378	1	up
PITPNM2	1.93493	1.47639e-58	up	1.73826	4.48484e-15	up	0.710654	0.000423985	up
ADCY7	2.57205	2.19374e-58	up	0.669708	0.00147725	up	0.451036	0.0197483	up
ARPIN	-1.76052	2.26922e-58	down	-0.763452	0.000677531	down	-0.339839	0.133793	down
SLC41A2	2.04839	2.32841e-58	up	0.393017	0.0708265	up	0.286878	0.137592	up
SERPINH1	1.89442	3.49003e-58	up	0.995661	7.81029e-07	up	0.0131314	0.832072	up
PLXNA3	1.48738	3.91863e-58	up	0.452997	0.0263081	up	-0.169808	0.511486	down
LMNA	1.13228	4.12473e-58	up	-0.140514	0.576178	down	-0.0874789	0.779344	down
RAB10	1.11802	6.93901e-58	up	0.501676	0.0103524	up	0.279637	0.131389	up
TMEM192	1.32801	8.03894e-58	up	0.446294	0.024459	up	0.573863	0.00460262	up
WASHC2A	1.40569	8.14977e-58	up	0.483463	0.0138193	up	0.224996	0.21653	up
BIN1	-1.22083	8.26078e-58	down	0.112678	0.509913	up	-0.115708	0.68049	down
ENSG00000272079	4.04549	9.76053e-58	up	0.250526	0.443819	up	0	1	no
MEPCE	1.22459	1.08906e-57	up	0.541782	0.00611334	up	0.135098	0.422916	up
SGSH	1.66064	1.32509e-57	up	0.676323	0.00107606	up	-0.058841	0.891446	down
AMPD3	3.56862	2.56656e-57	up	1.96934	4.97677e-18	up	0.663401	0.00201058	up
HKDC1	4.84481	3.5967e-57	up	2.34536	1.12058e-24	up	3.50534	2.08636e-43	up
SESN3	-1.87832	3.87516e-57	down	-0.736301	0.000943735	down	-0.609947	0.00545001	down
ERBB2	-1.91136	4.74291e-57	down	-1.03477	1.75638e-06	down	-0.607714	0.00536123	down
CHMP1B	1.54342	6.9653e-57	up	0.148073	0.399116	up	-0.129781	0.630996	down
FAM83G	1.91525	7.5657e-57	up	0.430337	0.0270068	up	0.80192	7.08812e-05	up
AASS	-1.29805	9.0789e-57	down	-1.93027	3.28086e-17	down	0.0516379	0.695268	up
GJB1	-2.24147	1.22713e-56	down	-1.09942	0.000486339	down	0	1	no
PXDC1	2.25913	2.02045e-56	up	0.520864	0.00864698	up	0.310795	0.104939	up
CSF1	1.95129	2.18035e-56	up	0.298387	0.131882	up	0.112836	0.493208	up
SACS	1.20038	2.64777e-56	up	0.909766	6.87475e-06	up	0.675358	0.00061572	up
PSPH	-1.23702	3.34971e-56	down	-0.507981	0.0208622	down	-0.132426	0.626994	down
DISP1	1.78696	3.65914e-56	up	0.63264	0.00277785	up	-0.323763	0.182268	down
NBL1	2.32768	5.95502e-56	up	1.41966	1.64094e-10	up	0.519213	0.0099716	up
MYH10	-1.36801	2.86672e-55	down	-0.708938	0.000936915	down	-0.459547	0.0363349	down
IRF2BP2	-1.16881	3.24115e-55	down	-0.0124091	0.947615	down	-0.197333	0.421343	down
PKP2	-2.13353	6.02274e-55	down	-0.833441	0.000104395	down	-0.580554	0.0121323	down
SSBP3	-1.43132	1.06906e-54	down	-0.77783	0.00039063	down	-0.318134	0.162494	down
GHR	-2.5295	1.80218e-54	down	-1.14266	2.06287e-06	down	-0.801676	1	down
GDA	-1.41378	2.8767e-54	down	0.237874	0.200949	up	0.0740481	0.671107	up
IQCE	-1.69908	2.93911e-54	down	-0.316723	0.161613	down	-0.172232	0.499346	down
PLA2G4C	4.36759	3.17084e-54	up	2.22907	1.14174e-19	up	-0.0966355	0.886725	down
FADS3	1.24797	4.45417e-54	up	0.477344	0.0169079	up	0.25888	0.163729	up
AGT	-1.03713	5.29875e-54	down	-0.259306	0.255731	down	-0.788516	0.00059517	down
B4GALNT1	1.3461	6.74235e-54	up	0.587769	0.00301489	up	0.357788	0.0595996	up
TNIK	-1.84741	7.57909e-54	down	-0.849257	9.58433e-05	down	-0.170157	0.498224	down
IKBKG	1.57536	9.21123e-54	up	0.586188	0.00378903	up	0.809046	9.42916e-05	up
DPYSL5	-2.79313	2.12373e-53	down	-0.837755	0.00075144	down	-0.355975	0.11527	down
TPP1	1.09433	2.20287e-53	up	0.346736	0.0699682	up	0.180006	0.306642	up
PLCXD1	-1.28331	5.48461e-53	down	-0.505056	0.0200195	down	-0.62127	0.00650737	down
MAPK8IP3	1.25281	7.33149e-53	up	0.781843	0.000100863	up	0.17838	0.31675	up
IRGQ	1.16321	8.83891e-53	up	0.409257	0.0376165	up	0.319523	0.102997	up
CBX6	1.27447	1.00593e-52	up	0.337672	0.077686	up	0.257551	0.161248	up
TPD52L2	1.19632	1.13742e-52	up	0.456715	0.0190383	up	0.22098	0.220914	up
SAT1	1.3747	1.16496e-52	up	0.951545	2.24717e-06	up	-0.199913	0.417965	down
ROS1	2.2986	1.99498e-52	up	8.66867	1	up	-0.402222	1	down
CPT1A	1.52548	2.26913e-52	up	0.0672519	0.651153	up	0.0260098	0.784829	up
CXCL8	2.68038	2.93228e-52	up	0.261207	0.168571	up	2.83664	2.30934e-35	up
LMO7	-1.17745	4.29624e-52	down	-0.0196235	0.975189	down	0.205921	0.254666	up
PHLDA2	1.8582	5.5029e-52	up	1.57662	2.56075e-13	up	1.5587	1.25547e-12	up
NRP2	1.74579	6.42313e-52	up	-0.0434448	0.946713	down	0.25833	0.163662	up
CLCF1	2.2446	6.59438e-52	up	0.990479	2.82354e-06	up	0.262702	0.159749	up
SLC38A7	1.30139	1.07082e-51	up	0.504144	0.0116987	up	0.285648	0.129273	up
LIX1L	-2.17005	1.3019e-51	down	-0.491986	0.0579788	down	-0.32947	0.152633	down
H1-0	-1.13958	1.46566e-51	down	-0.970504	5.34209e-06	down	-0.507792	0.0202299	down
PER2	-2.03905	1.73439e-51	down	-0.574443	0.0140471	down	-0.814626	0.00122689	down
ZNF618	-2.79386	1.97073e-51	down	0.51512	0.0383959	up	-0.236733	0.316591	down
RCN2	-1.14369	2.18169e-51	down	-0.605825	0.00548992	down	-0.285292	0.21632	down
ARG1	-2.8985	2.25046e-51	down	-1.71819	1	down	-0.431116	1	down
ABCC5	1.12995	2.71624e-51	up	0.650183	0.00107937	up	0.0728598	0.617174	up
TJP3	-2.09716	2.86389e-51	down	-1.18251	2.5935e-06	down	-3.33536	1	down
HSP90AA2P	1.62469	4.51444e-51	up	0.939349	9.76365e-06	up	0.827438	0.000135165	up
CORO2A	-1.28316	4.9412e-51	down	-0.489899	0.0318497	down	-0.596902	0.00798103	down
ATP1B1	1.06212	5.039e-51	up	0.137284	0.42618	up	-0.173691	0.48619	down
ITGAL	-3.14481	5.4101e-51	down	-0.806882	0.00569994	down	-6.9262	1	down
CBX2	-1.57785	6.96531e-51	down	-0.299197	0.194532	down	-0.278251	0.228064	down
BAIAP2-DT	-3.08711	2.19605e-50	down	-0.762354	0.0016686	down	-0.910397	3.52308e-05	down
ARHGAP5	1.48524	3.14486e-50	up	0.298134	0.113149	up	-0.131982	0.621198	down
SCP2	-1.03731	4.1148e-50	down	-0.633616	0.00324071	down	-0.313634	0.171929	down
KLHL42	1.31841	4.82982e-50	up	0.753571	0.000198662	up	0.301907	0.110316	up
PTPRH	3.02017	6.15032e-50	up	0.744996	0.000263373	up	-0.833612	0.000936257	down
PCYOX1	-1.39457	8.92297e-50	down	-0.351642	0.115237	down	-0.39428	0.0783524	down
EPB41L2	-1.30245	1.02144e-49	down	-0.429297	0.0499496	down	-0.12445	0.645445	down
ZNF37A	1.26227	1.25725e-49	up	1.00745	8.77228e-07	up	0.145375	0.401126	up
CHST13	-1.98207	1.42552e-49	down	-0.91192	0.00106386	down	-1.37727	1	down
TUBB6	1.37149	1.75048e-49	up	0.31358	0.0991721	up	0.385719	0.0428006	up
NABP1	1.82832	1.8808e-49	up	-0.205038	0.396142	down	0.690198	0.000669856	up
MTSS1	-1.94052	1.97947e-49	down	-0.390644	0.129239	down	-0.373789	0.166866	down
HNF4A	-1.62351	2.00917e-49	down	-0.428855	0.0509311	down	-0.224341	1	down
KANK4	-2.45331	2.42163e-49	down	8.6142	1	up	-0.521479	1	down
FRAS1	-1.08979	2.48002e-49	down	-0.700875	0.00130278	down	-0.523264	0.0173209	down
ASPH	0.870953	2.86725e-49	up	0.845428	2.37681e-05	up	0.799057	5.74121e-05	up
GJA1	1.00728	3.4884e-49	up	-0.304185	0.174304	down	0.086955	0.568671	up
SLC44A1	-1.14948	4.4314e-49	down	-0.617979	0.00454598	down	-0.272071	0.240851	down
PHLDB2	-1.23273	5.10303e-49	down	-0.186682	0.434411	down	0.146682	0.389374	up
MCL1	1.48135	6.09633e-49	up	0.396004	0.0398922	up	0.385345	0.0427274	up
PIEZO1	1.05937	7.07324e-49	up	0.392415	0.0417059	up	0.301796	0.105834	up
EIF5	1.19557	9.23694e-49	up	0.662011	0.000825895	up	0.629369	0.0013343	up
ETV4	-1.11395	1.08431e-48	down	-0.84366	0.000107311	down	1.38918	6.3261e-11	up
HSPD1	1.25898	1.36944e-48	up	0.813674	4.50747e-05	up	0.651031	0.000911104	up
FOSL1	4.87701	2.04634e-48	up	3.05746	1.29473e-39	up	2.84796	1.51847e-37	up
SNX3	1.24601	3.36747e-48	up	0.353438	0.0648798	up	0.0924255	0.551786	up
CTXND1	-1.87379	5.33348e-48	down	-1.01429	0.000131685	down	1.90166	1	up
ANP32E	-1.51629	6.13506e-48	down	-1.09606	2.68831e-07	down	-0.0413657	0.958623	down
MYO5C	-2.14064	7.79081e-48	down	-1.37369	4.7439e-10	down	-0.981504	4.44278e-05	down
BRD2	0.973968	8.2729e-48	up	0.522575	0.00772872	up	0.0864116	0.569298	up
CCDC88A	-1.12778	1.00493e-47	down	-0.874949	5.17418e-05	down	0.0582001	0.668106	up
PARP1	-1.1568	1.25741e-47	down	-0.458044	0.0350895	down	0.164412	0.341962	up
ALDH18A1	-1.26503	1.31771e-47	down	-0.244644	0.287441	down	-0.149829	0.561166	down
ARHGAP18	-1.46565	1.45954e-47	down	-1.18343	2.92228e-08	down	-0.0398896	0.96862	down
EID1	-1.25348	1.79008e-47	down	-0.497433	0.0225273	down	-0.370517	0.096938	down
WASHC2C	1.36258	2.13119e-47	up	0.352975	0.0670694	up	0.0397845	0.734676	up
ALDH6A1	-1.47355	5.09021e-47	down	-1.15806	9.63233e-06	down	-0.593178	0.0140392	down
SLC36A1	1.69889	5.54342e-47	up	0.960591	2.57956e-06	up	0.488652	0.0125949	up
SEMA3D	-2.08374	6.02917e-47	down	-1.5184	1.07594e-11	down	-0.96929	2.14465e-05	down
CADPS2	-1.4967	8.24628e-47	down	-0.346848	0.123716	down	-0.50679	0.0268569	down
MYL12B	0.972849	8.33031e-47	up	-0.0268068	0.997322	down	-0.209109	0.383134	down
WAS	4.04081	8.34536e-47	up	0.598743	1	up	-0.389424	1	down
TUBB4A	-2.29035	1.25972e-46	down	-0.463877	0.114691	down	-0.163635	0.540281	down
GLS	1.10129	1.30022e-46	up	0.569238	0.00391533	up	0.46197	0.0174928	up
FLNA	1.17588	1.36005e-46	up	0.135369	0.429948	up	-0.113633	0.683134	down
KRT23	1.70562	1.76832e-46	up	0.760188	0.000172433	up	0.347322	1	up
RBM24	3.39259	1.87825e-46	up	1.50892	1.08186e-10	up	-0.00937069	0.927813	down
TMPRSS9	2.71669	2.48046e-46	up	0.773197	0.000344024	up	-0.390742	0.14835	down
CYP4F12	-1.49301	2.886e-46	down	-0.659319	0.00651552	down	0	1	no
H2AC6	-1.52781	3.53568e-46	down	-0.169526	0.539028	down	-0.946001	5.9642e-05	down
MIR600HG	-1.54032	3.7413e-46	down	-0.831701	0.000331991	down	-0.117554	0.702895	down
LRRC3	-2.09787	4.34819e-46	down	-0.820119	0.000919766	down	-1.5967	1	down
UTP3	1.09097	4.93097e-46	up	0.561928	0.00539786	up	0.277264	0.137418	up
PPP2CB	1.50843	5.23084e-46	up	0.563578	0.0042951	up	0.196444	0.27109	up
THRA	-1.4493	6.00429e-46	down	-0.627705	0.0056897	down	-0.635256	0.0035553	down
SYTL2	1.83431	6.50252e-46	up	0.712848	0.00179625	up	0.0405307	0.734229	up
LAS1L	-1.18831	7.48684e-46	down	-0.341441	0.125259	down	-0.135255	0.607517	down
BACH2	3.67526	7.74652e-46	up	-0.193661	0.428117	down	-0.23475	0.345461	down
C2orf72	-1.71442	9.08986e-46	down	-0.689948	0.0015713	down	0.0812167	0.704674	up
ASNS	0.858003	1.05946e-45	up	1.0308	3.2979e-07	up	1.24404	1.08027e-09	up
DUSP5	1.67666	1.13066e-45	up	1.60196	1.64262e-14	up	1.16634	1.00861e-07	up
SAPCD2	-1.65822	1.36213e-45	down	-0.747076	0.000520274	down	-0.0180924	0.955524	down
C2CD5	-1.32555	1.57321e-45	down	-0.601284	0.0060239	down	-0.274695	0.24242	down
RBCK1	1.06078	1.66206e-45	up	0.598664	0.00246654	up	0.0744771	0.611893	up
PRDX3	-0.858644	1.6676e-45	down	-0.631137	0.00330371	down	-0.0361417	0.977409	down
MOSPD1	2.05557	1.73431e-45	up	0.0839318	0.601758	up	0.377952	0.0714412	up
HMGB2	-1.21347	1.76253e-45	down	-0.596432	0.00580723	down	-0.144387	0.577538	down
TAF13	1.34676	1.93648e-45	up	0.418502	0.0339638	up	0.495637	0.0118132	up
ATP13A3	1.03833	2.46824e-45	up	0.385349	0.0457311	up	0.760545	0.000127453	up
TRIM67	-1.64778	2.49224e-45	down	0.266833	0.443062	up	-0.696817	1	down
ALDH5A1	-1.86394	2.86603e-45	down	-0.442561	0.0648882	down	0.294456	0.13026	up
SYNM	0.906578	2.97832e-45	up	0.463686	0.0183478	up	-0.0127915	0.933485	down
PXMP4	-2.04995	3.16572e-45	down	-0.656576	0.0032805	down	-0.286696	0.247983	down
HNRNPA3	-0.954927	3.21395e-45	down	-0.711779	0.000850828	down	0.00590515	0.860109	up
SSTR2	-2.16409	3.29179e-45	down	-1.28458	1	down	-1.93548	1	down
PCDHB5	-1.6161	3.34415e-45	down	-0.947591	2.381e-05	down	-0.717795	0.00129178	down
SYT12	2.94018	4.64972e-45	up	0.308314	0.139274	up	0.0363894	0.755561	up
KLF4	2.24739	5.00489e-45	up	1.00347	8.93559e-07	up	0.510931	0.0141686	up
SPEN	0.968014	7.38364e-45	up	0.769292	0.000118975	up	0.292281	0.116358	up
ZBED10P	-1.61946	7.4617e-45	down	-0.472387	0.035621	down	-0.318365	0.176959	down
NCAPD2	-1.56648	7.63692e-45	down	-0.893803	2.6224e-05	down	-0.239454	0.306812	down
FURIN	-0.926489	8.83792e-45	down	-0.71808	0.00076823	down	0.0823427	0.583294	up
EPPK1	1.53909	1.20579e-44	up	0.490719	0.0120849	up	0.0702052	0.652177	up
SOX6	-1.74392	1.26626e-44	down	-1.22383	1.48082e-08	down	-1.08371	3.4359e-06	down
NXF1	1.02365	1.303e-44	up	0.678428	0.000680808	up	0.122023	0.460286	up
VIL1	-0.978426	1.30389e-44	down	-1.12617	1.1382e-07	down	-0.0443915	1	down
DGCR8	0.992787	1.35472e-44	up	0.278083	0.141855	up	0.00162427	0.878567	up
PLEKHB2	0.941555	1.63765e-44	up	0.324535	0.0877534	up	0.348749	0.0657865	up
C1orf115	-1.43718	1.75978e-44	down	-0.768421	0.000439712	down	-0.787581	0.000564676	down
MAP2	4.12465	1.86282e-44	up	1.53424	1.3753e-13	up	0.160711	0.35287	up
SDC2	-1.26261	2.49539e-44	down	-1.1367	9.582e-08	down	-0.337653	0.135531	down
WDR19	-1.76042	2.56323e-44	down	-0.957479	1.98569e-05	down	-0.553347	0.0134628	down
MGAM2	3.24824	2.60446e-44	up	1.92465	2.69066e-16	up	0	1	no
ARL8B	1.003	2.69684e-44	up	0.340753	0.0746306	up	0.256459	0.164144	up
SLC1A3	-1.2692	4.37134e-44	down	-1.19055	8.82667e-08	down	0.558808	0.00478873	up
BMP2	1.7553	4.71422e-44	up	-0.200808	0.396917	down	0.321529	0.186139	up
NUCKS1	-1.01309	4.9881e-44	down	-0.431994	0.048134	down	0.0111639	0.839875	up
ZYX	1.03071	6.31083e-44	up	0.248943	0.180697	up	0.369398	0.0521848	up
IRAK2	1.42324	6.79438e-44	up	0.932007	5.30678e-06	up	0.989299	1.64391e-06	up
VPS13A	-0.829828	7.47496e-44	down	-0.536116	0.0139808	down	0.0971122	0.535779	up
HMGA1	0.882193	7.51519e-44	up	1.02736	4.24105e-07	up	0.591944	0.00245516	up
MKLN1-AS	2.87583	8.3125e-44	up	0.902106	5.02674e-05	up	0.322434	0.170297	up
SERINC2	1.07454	1.01272e-43	up	0.427133	0.0284724	up	-0.0331879	0.992802	down
GNA13	1.34389	1.2054e-43	up	0.794288	7.51314e-05	up	0.166904	0.337937	up
DHRS3	1.34295	1.3946e-43	up	0.161932	0.368416	up	-0.53207	0.0210563	down
LINC02575	-2.69664	1.49267e-43	down	-1.47177	1.64024e-08	down	-5.80883	1	down
SHMT1	-1.50136	1.65213e-43	down	-0.64076	0.00317363	down	-0.442538	0.049973	down
RTN4	1.10742	1.70468e-43	up	0.588792	0.00280884	up	0.391789	0.0398082	up
BCL2L1	0.873291	2.25996e-43	up	-0.128339	0.617291	down	-0.183955	0.458293	down
LARP6	2.20493	2.53658e-43	up	0.8976	1.89186e-05	up	-0.000956367	0.890371	down
FABP1	-1.1403	2.57982e-43	down	-0.0834811	0.835838	down	0	1	no
ARID5B	-1.66639	3.08308e-43	down	-0.695105	0.00148016	down	0.00557406	0.862755	up
CDR2L	1.46169	3.71205e-43	up	0.651927	0.00124237	up	0.382164	0.0494405	up
FOXQ1	1.45289	3.90098e-43	up	1.37962	1.7789e-10	up	0.253421	1	up
VTI1A	1.17314	4.57784e-43	up	0.856381	3.14031e-05	up	0.326246	0.0901653	up
IGDCC3	-1.66768	5.30072e-43	down	-2.15337	1	down	-1.56126	4.58913e-11	down
APAF1	-1.21053	5.46193e-43	down	-0.955406	1.83651e-05	down	-0.170469	0.498481	down
GPR137B	2.96172	6.51686e-43	up	1.87922	2.58718e-12	up	0.482209	0.0178978	up
ENSG00000253227	4.46737	6.6595e-43	up	1.57787	1	up	0.679439	0.00546891	up
ENSG00000288919	4.71797	7.14819e-43	up	1.90278	1	up	0.821793	1	up
HSPA6	8.61701	8.42783e-43	up	7.08808	1	up	1.37835	1	up
SORBS2	-4.16016	9.43881e-43	down	-3.95589	1	down	-1.67194	1	down
CREB3L3	1.1998	9.75144e-43	up	0.567218	0.00442324	up	1.57943	1	up
SMARCA1	-1.22213	9.99465e-43	down	-1.0658	5.44468e-07	down	-0.148808	0.56536	down
ANKRD11	0.880868	1.07799e-42	up	0.470162	0.0156715	up	0.262338	0.153348	up
FKBP4	1.23602	1.11303e-42	up	0.468128	0.016031	up	0.383722	0.0435322	up
SNAPC4	1.01305	1.18014e-42	up	0.609467	0.00242423	up	0.555184	0.005136	up
RAB7A	1.04199	1.74196e-42	up	0.427301	0.0272932	up	0.211624	0.237902	up
HNRNPD	-0.964751	2.39431e-42	down	-0.745699	0.000488048	down	-0.0407719	0.959132	down
LIPA	-1.12957	2.50451e-42	down	-0.595586	0.00653899	down	-0.601005	0.00588955	down
SNX8	1.21332	2.55605e-42	up	0.272297	0.152195	up	0.0181593	0.816208	up
TNFRSF10A	1.50088	3.65904e-42	up	0.890247	1.32269e-05	up	0.823879	9.71516e-05	up
ANP32A	-1.15598	4.37102e-42	down	-0.544538	0.0119462	down	-0.255585	0.271565	down
GLUD1	-0.885957	4.62709e-42	down	-0.202879	0.388849	down	0.218039	0.226936	up
SERPINE2	1.37498	5.0514e-42	up	0.780745	0.000111281	up	0.673028	0.000668639	up
NOL8	0.931811	5.13687e-42	up	0.442557	0.0236412	up	0.359446	0.0607847	up
FAM83H	1.22538	5.96135e-42	up	0.891051	1.2812e-05	up	0.242768	0.208129	up
CMTM6	-0.911643	6.77778e-42	down	-0.304433	0.176056	down	0.126054	0.448365	up
POLR3C	1.16938	7.78164e-42	up	0.35979	0.0658958	up	0.508943	0.00954558	up
HNMT	-1.30116	9.0414e-42	down	-1.08165	8.3263e-07	down	-0.461261	0.0488374	down
ATL3	0.896652	1.00984e-41	up	0.398318	0.0394787	up	0.0114848	0.841386	up
PDE4DIP	-1.46154	1.01232e-41	down	-0.325307	0.158482	down	-0.810936	0.000181534	down
NR1H4	-1.80264	1.33419e-41	down	-0.945741	4.17251e-05	down	8.70372	1	up
PRRT1B	-2.7799	1.77765e-41	down	-2.57356	4.31963e-26	down	-0.709593	1	down
SOAT1	-0.910591	2.02455e-41	down	-0.526775	0.0163897	down	0.36109	0.0583828	up
LINC02365	5.15071	2.03262e-41	up	11.5675	1	up	0	1	no
ADH5	-1.335	2.16556e-41	down	-0.623055	0.00385566	down	-0.234258	0.320484	down
GCKR	1.87997	2.18779e-41	up	1.03028	4.75277e-06	up	-0.274579	1	down
NCF2	4.96462	2.38763e-41	up	2.49214	2.74796e-29	up	3.17833	2.42827e-42	up
ANXA2	0.855523	2.40786e-41	up	0.0830949	0.594055	up	-0.229537	0.329619	down
SLC29A4	-1.15437	2.47543e-41	down	-0.310326	0.190628	down	-0.552036	0.0160153	down
DYNC2I2	-1.36174	2.51733e-41	down	-0.735437	0.000702626	down	-0.575787	0.0084384	down
SLC25A23	-1.04319	2.74024e-41	down	-0.457587	0.0407437	down	-0.353	0.118376	down
ST6GAL1	-1.64252	2.99657e-41	down	-0.664582	0.00201612	down	-0.00586277	0.912821	down
RCAN3	-1.46963	3.21403e-41	down	-0.537865	0.0234271	down	-0.707001	0.0013861	down
OSMR	1.03712	3.43578e-41	up	0.309086	0.10336	up	0.821451	3.72567e-05	up
TRIM56	0.840131	3.67225e-41	up	0.189463	0.29507	up	0.00248348	0.874328	up
MUC13	1.45017	3.89563e-41	up	0.294008	0.136804	up	1.03758	1	up
KPNA4	1.18241	3.99939e-41	up	0.425034	0.0292572	up	0.415733	0.0305965	up
TAB3	-1.12065	4.51069e-41	down	-0.573411	0.00806862	down	0.288511	0.124398	up
LTBP1	1.78522	4.67264e-41	up	0.46201	0.0194987	up	-0.856551	6.30765e-05	down
TTL	0.906909	5.19075e-41	up	0.262467	0.163672	up	0.483322	0.0131072	up
KLF12	-1.86705	6.3837e-41	down	-1.46087	5.57858e-11	down	-0.461731	0.0394486	down
MVP	1.87775	6.4304e-41	up	-0.483477	0.0279257	down	-0.715016	0.000917517	down
GTPBP4	0.863986	6.48379e-41	up	0.731182	0.000248417	up	0.587144	0.00267537	up
RASD1	4.45752	6.82391e-41	up	2.31036	1.41997e-25	up	0.598875	1	up
ZNF697	1.92999	7.41646e-41	up	0.915786	1.23932e-05	up	0.817581	4.92931e-05	up
C2orf16	2.43983	8.1469e-41	up	1.41521	2.03112e-09	up	-0.179233	0.563001	down
P4HA2	1.06372	8.90487e-41	up	0.259328	0.166375	up	-0.0502502	0.922676	down
LDLRAD4	-2.23459	9.13535e-41	down	-0.0222927	0.95039	down	-0.882287	5.02879e-05	down
OBSL1	-1.55018	9.29639e-41	down	-0.662748	0.00234421	down	-0.445276	0.0437185	down
SARAF	1.37438	1.13182e-40	up	0.233554	0.206431	up	0.103604	0.513891	up
HPD	4.92493	1.26149e-40	up	15.213	1	up	-0.0210859	0.968392	down
ZNF28	1.169	1.61849e-40	up	0.681214	0.000868008	up	0.349051	0.0854542	up
COCH	-1.1001	1.64582e-40	down	-0.709721	0.000913571	down	-0.0521989	0.921795	down
HIP1	-1.65615	1.67632e-40	down	-0.584747	0.00844777	down	-0.124468	0.647451	down
STARD10	-1.21472	1.75577e-40	down	-0.720211	0.000885479	down	-0.546967	0.0135992	down
LARP1	0.786583	1.79536e-40	up	0.420277	0.0294518	up	0.352003	0.0622091	up
SULT1C2	1.2099	2.12462e-40	up	1.47934	4.63427e-07	up	-0.258341	0.308804	down
SLC38A11	-3.54743	2.31332e-40	down	-3.45122	1	down	0.00899722	1	up
DGKH	1.37438	2.34476e-40	up	0.519045	0.0128588	up	0.672717	0.000925984	up
MAP3K14	2.51032	2.54953e-40	up	0.783655	0.000183264	up	0.165426	0.369167	up
SPHK1	1.67822	3.52727e-40	up	0.917776	7.35088e-05	up	1.57793	1.67481e-13	up
TENM2	-1.82014	3.67402e-40	down	0.22931	1	up	-0.765485	0.000440762	down
MT-RNR2	0.973286	3.93372e-40	up	0.756444	0.000141299	up	0.283275	0.125305	up
TMEM185B	1.3078	4.40376e-40	up	0.741102	0.000277713	up	0.37615	0.0489048	up
AEN	1.52705	4.56927e-40	up	0.968367	1.90699e-06	up	0.555737	0.00475443	up
GPAM	-1.46316	5.67602e-40	down	-1.66852	1.10277e-11	down	-0.979158	1	down
TUBB	-1.01372	6.35357e-40	down	-0.707551	0.000904793	down	-0.262163	0.256564	down
CPOX	-1.72038	6.82744e-40	down	-0.0536306	0.896081	down	0.304679	0.110343	up
ECI2	-1.12412	6.95144e-40	down	-0.315489	0.170669	down	-0.252017	0.284517	down
ZNF761	1.20807	8.26283e-40	up	0.570998	0.00432808	up	0.123316	0.514533	up
NEO1	-1.24084	8.35788e-40	down	0.469578	0.0608217	up	-0.368816	0.098991	down
ENSG00000216775	-1.52949	8.84152e-40	down	-1.34694	3.64878e-10	down	0.000990021	0.886816	up
KRT8	0.755977	9.3164e-40	up	-0.455097	0.036075	down	-0.34942	0.119233	down
LINC02381	-1.51641	1.08801e-39	down	-0.683209	0.00413062	down	-0.340189	0.141198	down
SOX13	-1.07669	1.14563e-39	down	-1.17734	4.58727e-08	down	-0.146068	0.594768	down
MAOA	-1.65917	1.2262e-39	down	-1.2041	2.22537e-08	down	-0.382234	0.0983344	down
FOSL2	2.30679	1.28784e-39	up	0.420317	0.0379142	up	0.934564	3.51309e-06	up
TP53INP2	1.33438	1.38642e-39	up	0.374391	0.0547285	up	-0.460962	0.0396787	down
HSP90AB1	1.10412	2.28115e-39	up	0.331787	0.08036	up	0.332755	0.0760714	up
CARD10	1.31301	2.63342e-39	up	0.448606	0.0229801	up	0.50517	0.0127615	up
SELENOP	-0.958213	2.76492e-39	down	-0.521073	0.0162326	down	-0.995237	1.31746e-05	down
SHC2	1.76219	3.57818e-39	up	0.0595397	0.687802	up	-0.147661	0.621307	down
HYI	3.7796	3.63084e-39	up	0.382635	0.112359	up	-1.35988	1	down
CTNNBIP1	-1.38251	3.82202e-39	down	-0.561336	0.0128366	down	-0.635883	0.00532462	down
ETS2	1.2562	4.29701e-39	up	1.37997	3.17769e-11	up	0.783926	0.000102007	up
FUBP1	-0.917043	4.31784e-39	down	0.0362598	0.762954	up	0.120991	0.460897	up
ASGR1	-0.98701	4.33812e-39	down	-0.688767	0.00189291	down	0.424393	1	up
GPCPD1	1.29201	5.03136e-39	up	0.11512	0.5021	up	0.189008	0.302197	up
DACH1	-2.79404	5.58006e-39	down	-2.3086	1	down	-1.36772	2.05516e-09	down
TWNK	0.901307	6.64627e-39	up	0.770393	0.000142575	up	0.572789	0.00362575	up
TCEA3	-1.53339	7.12998e-39	down	-0.54225	0.0172901	down	-1.07273	9.7973e-07	down
MGLL	1.21644	7.68201e-39	up	0.746044	0.000189626	up	0.586912	0.00400273	up
B3GNT5	2.30453	8.29043e-39	up	0.336407	0.0818652	up	0.281581	0.133653	up
EPHA2	1.39369	9.8454e-39	up	-0.041955	0.938439	down	0.848343	2.35309e-05	up
KREMEN1	-1.5728	1.07722e-38	down	-0.682259	0.00304463	down	-0.685643	0.00172265	down
H1-10	-1.80707	1.10904e-38	down	-0.372855	0.120191	down	-0.303505	0.189658	down
SRGAP1	1.82237	1.22311e-38	up	0.0178816	0.832348	up	-0.107379	0.720676	down
ZNF317	1.09386	1.23066e-38	up	0.633695	0.00149985	up	0.189154	0.290452	up
HSPB8	5.8147	1.43973e-38	up	0.855042	2.20721e-05	up	0.40436	0.0361514	up
C1orf21	-2.39339	1.50212e-38	down	-1.16495	1	down	-0.377237	0.0968249	down
SMC2	-0.965634	1.6564e-38	down	-0.417246	0.0589684	down	0.104107	0.51338	up
ALDH4A1	-1.04491	2.00655e-38	down	-0.702697	0.00515743	down	-0.659892	0.00447202	down
H1-2	-1.11886	3.39333e-38	down	-0.170762	0.562314	down	-0.524403	0.0215661	down
ATP6V1C1	1.04246	3.62224e-38	up	0.0920959	0.568032	up	0.521073	0.00768675	up
ADAM17	0.999246	4.06144e-38	up	0.548182	0.00574465	up	0.739343	0.00020414	up
TMEM43	0.848405	4.18638e-38	up	0.336542	0.0777889	up	0.16934	0.331923	up
SCN9A	-1.4802	4.33949e-38	down	-0.78796	0.000230628	down	-1.51371	1.72592e-10	down
PYGB	0.939988	4.82087e-38	up	0.142988	0.409744	up	0.151688	0.379684	up
ZNF121	1.3777	4.92836e-38	up	0.740519	0.000326092	up	0.394766	0.0423169	up
CD109	2.02215	5.70714e-38	up	0.420354	0.0378239	up	0.214684	0.234614	up
TXNDC11	-1.15055	5.70991e-38	down	-0.318072	0.15867	down	-0.399679	0.0774561	down
TP53BP1	-1.44545	6.08904e-38	down	-0.299906	0.186318	down	-0.256631	0.270293	down
HPS1	1.0125	6.47288e-38	up	0.594298	0.00286362	up	0.269412	0.15001	up
SLC5A3	1.1818	6.55702e-38	up	0.784732	0.000113291	up	0.300238	0.111706	up
TNFRSF1A	0.963016	7.84821e-38	up	0.445208	0.0221156	up	0.264726	0.152181	up
NAT8	-2.90395	9.16093e-38	down	-9.83028	1	down	9.15649	1	up
NUSAP1	-1.66193	1.36019e-37	down	-0.901466	2.46613e-05	down	0.0914916	0.553275	up
SERTAD1	2.28758	1.37623e-37	up	1.10222	4.065e-07	up	0.0538567	0.703274	up
PGM1	-0.936228	1.4345e-37	down	-0.490968	0.0265313	down	-0.412063	0.0642145	down
TFE3	0.935	1.44409e-37	up	0.648332	0.0010797	up	0.463918	0.0165871	up
CNOT11	-1.23909	1.5603e-37	down	-0.396189	0.073587	down	0.110464	0.497795	up
SMG8	0.98565	1.58402e-37	up	0.632335	0.00157204	up	0.0738015	0.617787	up
SUCO	1.24597	1.58796e-37	up	0.376937	0.0527666	up	0.100923	0.527908	up
PGD	0.760879	1.60082e-37	up	0.683551	0.000561838	up	0.542806	0.00529267	up
BCKDHB	-1.7493	1.9277e-37	down	-1.04145	4.25384e-06	down	-0.556152	0.0162506	down
SLC2A8	0.920471	3.02672e-37	up	0.414568	0.037521	up	-0.133758	0.635234	down
MAP1LC3B	2.49188	3.13659e-37	up	0.743547	0.000196158	up	0.459294	0.0175223	up
EPHX2	-1.22327	3.16754e-37	down	0.0114158	0.874753	up	-0.301605	1	down
ANKRD1	5.97177	3.84727e-37	up	-0.735893	0.000565796	down	0.927748	4.45907e-06	up
PAIP2B	-1.88098	4.6033e-37	down	-0.835599	0.000639298	down	-0.974668	4.76882e-05	down
SLC9A5	5.36448	4.62597e-37	up	1.91763	1	up	0.168893	0.370138	up
PAPSS1	-1.13171	4.93568e-37	down	-0.812401	0.000161055	down	-0.713929	0.000986591	down
HIVEP2	1.09185	5.329e-37	up	0.877445	1.50551e-05	up	0.276916	0.137417	up
SORD	-0.993055	5.49729e-37	down	-0.218158	0.355913	down	0.368125	0.0530557	up
ZCCHC14	-0.979582	5.62979e-37	down	0.141737	0.422285	up	0.0262744	0.784651	up
DARS2	-1.10789	6.10642e-37	down	-0.833432	0.000147498	down	-0.174756	0.481834	down
FAM219A	1.19219	6.43853e-37	up	0.38009	0.0523286	up	0.233317	0.207477	up
LMNB1	-1.69965	6.7579e-37	down	-0.630645	0.0035104	down	0.0787956	0.595008	up
SIN3A	-0.945639	6.89906e-37	down	-0.126029	0.630347	down	-0.0881499	0.777693	down
BBOX1	3.92372	6.97444e-37	up	1.15407	1	up	0.00800407	1	up
DCHS2	-2.05398	7.0852e-37	down	-1.63783	6.99043e-11	down	-0.342277	0.158673	down
DDX60L	2.06569	7.16006e-37	up	1.02367	1.76574e-06	up	0.175804	0.323137	up
IRAG2	-2.85705	7.4792e-37	down	-2.50316	1	down	-7.62842	1	down
FOXM1	-1.01158	7.96906e-37	down	-0.36813	0.0962135	down	0.0150557	0.825438	up
PPRC1	0.782734	8.78954e-37	up	0.721963	0.000303272	up	0.682437	0.000566213	up
PPIF	0.924145	9.05498e-37	up	1.28531	3.52868e-10	up	0.856908	1.79857e-05	up
ZNF778	1.3683	9.05574e-37	up	0.690401	0.000775205	up	0.627194	0.00219188	up
LZTR1	0.917776	1.02056e-36	up	0.389796	0.0457626	up	-0.127229	0.639059	down
MPP1	2.04876	1.079e-36	up	0.801467	0.000119395	up	-0.042546	0.959487	down
RIT1	1.53074	1.17127e-36	up	0.626139	0.00231587	up	0.552509	0.00572371	up
MICAL3	1.03626	1.17993e-36	up	0.239813	0.19714	up	0.372142	0.0528598	up
TNFAIP8L1	-2.10444	1.2316e-36	down	-1.28248	7.22228e-09	down	-0.128781	0.642737	down
FHL3	2.18561	1.30552e-36	up	0.838279	7.98524e-05	up	0.272153	0.156239	up
CSE1L	-0.842367	1.33271e-36	down	-0.437169	0.0455338	down	0.199805	0.261451	up
LYZ	-0.90871	1.35296e-36	down	-0.893226	0.000136814	down	-8.77272	1	down
NFS1	-1.32207	1.68821e-36	down	-0.287773	0.207189	down	0.0342256	0.758601	up
YWHAG	0.915307	1.71745e-36	up	0.386913	0.043998	up	0.257031	0.160788	up
ACSL4	-0.73276	1.85942e-36	down	-0.15359	0.53509	down	0.440572	0.023712	up
GOT2	-0.974003	1.89024e-36	down	-0.369344	0.0950291	down	0.163852	0.34375	up
CYB5A	-1.2194	2.05547e-36	down	-0.839449	0.000297628	down	-0.423966	0.0632233	down
CCDC137	1.01914	2.35629e-36	up	0.6288	0.00204498	up	0.432757	0.0255692	up
FOXN3	-1.75881	2.39441e-36	down	-0.727004	0.00110871	down	-0.218779	0.360769	down
ZHX2	-1.44363	2.62499e-36	down	0.113015	0.51242	up	-0.128655	0.646397	down
TRIM14	-1.15499	3.1923e-36	down	0.0706908	0.652495	up	0.339598	0.0758983	up
DHTKD1	-1.49326	3.38792e-36	down	-1.13269	5.4292e-07	down	-0.271816	0.245739	down
MYL12A	0.7945	3.94742e-36	up	-0.108928	0.685703	down	0.131281	0.432402	up
CDS1	-1.59184	4.27773e-36	down	-0.70461	0.00168534	down	-0.669426	0.0118989	down
ACSL1	0.998053	4.43701e-36	up	0.743602	0.000229136	up	0.175077	0.326284	up
ATPAF1	-1.15462	4.683e-36	down	-0.346975	0.129242	down	-0.190309	0.444163	down
GMCL1	-1.62272	4.73666e-36	down	-0.606001	0.0062412	down	-0.0226046	0.972546	down
ENSG00000229953	1.14301	4.87352e-36	up	-0.0429637	0.958217	down	0.426386	0.0339666	up
SLC9A1	1.41617	4.96085e-36	up	1.20794	4.70588e-09	up	0.47629	0.0143728	up
AGO2	0.959186	5.13958e-36	up	0.775821	0.000106172	up	0.398597	0.0379413	up
NIPSNAP1	-0.809458	5.27002e-36	down	-0.194168	0.412885	down	-0.333737	0.143826	down
INKA2	1.43576	5.38863e-36	up	0.204627	0.318804	up	-1.31281	2.06785e-07	down
ENTPD7	-1.01204	5.91527e-36	down	0.0860611	0.593107	up	-0.0210951	0.96588	down
OGA	0.720367	6.2265e-36	up	0.350459	0.0676404	up	-0.0891846	0.774346	down
DCAF6	-1.17801	6.29588e-36	down	-0.614558	0.00470327	down	-0.520081	0.0177238	down
BCAT1	-0.826287	7.19814e-36	down	-0.0426085	0.93524	down	0.30596	0.101309	up
HYOU1	-0.753277	9.91125e-36	down	-0.147357	0.553073	down	-0.158347	0.531428	down
SERINC1	0.947826	1.02223e-35	up	0.106656	0.517988	up	-0.000201992	0.884338	down
TBL1X	-1.28738	1.06382e-35	down	-0.697572	0.00122206	down	-0.0889127	0.782092	down
CLIP2	1.3439	1.14272e-35	up	0.147204	0.400537	up	0.105827	0.514353	up
HTT	-0.836229	1.21555e-35	down	-0.485733	0.025449	down	-0.0490193	0.928127	down
GLDC	-1.29582	1.23649e-35	down	-0.988402	4.24139e-06	down	-0.00370545	0.911891	down
C11orf86	4.75147	1.38795e-35	up	11.3608	1	up	0	1	no
NOSTRIN	1.34115	1.4242e-35	up	-0.0209373	1	down	-0.144026	0.673119	down
IDS	1.15555	1.43058e-35	up	0.600719	0.00246734	up	0.351496	0.0653229	up
BRINP3	-3.22203	1.50206e-35	down	-2.74661	1	down	-0.757275	0.00320368	down
B3GALT6	0.936571	1.51274e-35	up	0.823123	7.72107e-05	up	0.26659	0.159661	up
KLHL29	1.21586	1.60007e-35	up	0.964978	2.75391e-06	up	0.229393	0.213654	up
SMO	-1.34478	1.69952e-35	down	0.0902013	0.583921	up	-0.305913	0.181993	down
SLC7A2	-1.11519	1.78551e-35	down	-0.102084	0.712211	down	0.304901	0.109279	up
PRKAR2B	-3.01191	1.97315e-35	down	-1.39678	9.16098e-09	down	-0.214008	0.381919	down
ATP6V1G1	0.999492	2.07534e-35	up	0.434106	0.0260055	up	0.0210317	0.803395	up
ATP6V0D2	5.44879	2.25965e-35	up	12.6454	1	up	8.36029	1	up
ITGA2	2.66152	2.28465e-35	up	0.215983	0.240725	up	-0.0102469	0.926133	down
TMED10	-0.879381	2.28605e-35	down	-0.144973	0.562873	down	-0.150312	0.557806	down
PDCD6IP-DT	1.99642	2.45544e-35	up	0.416649	0.0427893	up	0.431596	0.0576309	up
DAPK1	-1.32501	2.48297e-35	down	-1.70074	3.75861e-15	down	-0.288524	0.215346	down
PLEKHA1	0.841293	2.51927e-35	up	0.121885	0.476489	up	0.0518327	0.696606	up
SLC43A2	0.944992	2.52621e-35	up	0.713727	0.0027164	up	0.461559	0.0187441	up
PLEKHM1	1.28217	2.52972e-35	up	0.438895	0.0294706	up	0.136391	0.42708	up
SLC16A3	-1.11345	2.8081e-35	down	0.0462079	0.727336	up	-0.091965	0.767757	down
CNTNAP2	-2.16698	2.91366e-35	down	-0.115451	0.806997	down	-0.333056	0.15493	down
TACC2	1.15078	3.02363e-35	up	0.669316	0.000953975	up	0.359796	0.0615103	up
SAP30BP	0.986179	3.11278e-35	up	0.528993	0.00764592	up	0.186112	0.2969	up
PLEKHA2	-2.10795	3.26911e-35	down	-0.110895	0.699695	down	-0.333119	0.145502	down
ACAT2	-0.839037	3.40893e-35	down	-0.785816	0.000277779	down	-0.834259	0.000109658	down
ST13	0.91825	3.55778e-35	up	0.247259	0.1822	up	0.0931678	0.547131	up
RBL2	-1.33595	3.61328e-35	down	-0.616441	0.00464779	down	-0.253691	0.27744	down
ADAM22	-2.51236	4.06718e-35	down	-1.50551	1.29887e-09	down	-0.6637	0.00339266	down
MYCBP	-1.26953	4.16287e-35	down	-0.45919	0.0392728	down	-0.242634	0.309122	down
CEP70	-1.55328	4.34817e-35	down	-0.577916	0.0100139	down	-0.299431	0.200792	down
ELOVL2	-1.0161	4.39726e-35	down	-1.03747	1.46892e-06	down	-0.170412	0.50511	down
F2R	1.16183	4.8719e-35	up	0.219305	0.267851	up	-0.07134	0.841621	down
PDGFRA	-1.9928	6.49172e-35	down	-2.78827	2.62459e-28	down	-1.31212	1.82253e-09	down
TRIM2	-1.05545	6.67315e-35	down	-0.367813	0.10728	down	-0.445092	0.0463657	down
UNKL	0.980648	7.11088e-35	up	0.379123	0.0589775	up	0.32484	0.0883945	up
PARP14	1.1242	7.50934e-35	up	0.657576	0.00108372	up	-0.102822	0.723748	down
GET4	1.07136	7.66532e-35	up	0.378211	0.0514496	up	0.00377612	0.869738	up
AKR1C2	2.02356	8.10031e-35	up	1.36798	2.31222e-11	up	1.07827	5.96848e-07	up
GOLGA2P5	-1.86123	1.12464e-34	down	-0.729683	0.00140783	down	-0.0920277	0.789791	down
CALM3	-0.735212	1.40641e-34	down	-0.678111	0.00151341	down	-0.566631	0.00910722	down
OIP5-AS1	-1.25113	1.48672e-34	down	-0.727512	0.00082368	down	-0.1046	0.720565	down
ODF2L	-1.96502	1.52441e-34	down	-0.798994	0.000425333	down	-0.0542696	0.910974	down
RNASE4	-2.04325	1.79766e-34	down	-1.25159	1.57427e-08	down	-0.467232	0.0608589	down
DUSP4	1.34406	1.86205e-34	up	-0.0448625	0.927668	down	2.40011	7.87331e-26	up
SCRN1	0.840296	1.92819e-34	up	-0.258142	0.258466	down	0.0500446	0.695389	up
AGR2	-0.915937	2.00463e-34	down	-0.728654	1	down	-7.84096	1	down
UBE2L6	-1.80082	2.11215e-34	down	-0.336853	0.143784	down	-0.473721	0.0331238	down
RRM1	-1.1467	2.30966e-34	down	-0.499023	0.0217122	down	0.0824522	0.583041	up
FRY	-1.42707	2.5862e-34	down	-1.63693	6.04952e-14	down	-0.906971	0.000104424	down
YBX3	0.820357	2.92389e-34	up	0.338558	0.0760533	up	0.232139	0.201279	up
CLDN1	-0.909139	3.01202e-34	down	-0.44744	0.039725	down	1.51205	4.77622e-13	up
CARHSP1	-1.39288	3.36178e-34	down	-1.13242	1.37396e-07	down	0.0264664	0.785461	up
AJUBA	1.13401	3.44651e-34	up	-0.349651	0.115011	down	-0.0704357	0.844303	down
GADD45B	2.42697	3.49169e-34	up	-0.411123	0.0612077	down	0.348383	0.0691019	up
LACTB	-1.54208	3.69625e-34	down	-0.90049	4.22759e-05	down	-0.0473694	0.931746	down
PSIP1	-1.35282	3.97967e-34	down	-0.60813	0.00578499	down	-0.12976	0.627879	down
KCTD3	-1.13721	4.07801e-34	down	-0.528062	0.0151715	down	-0.0753574	0.82619	down
ZEB2	4.64772	4.08751e-34	up	1.30853	1.81782e-08	up	0.287334	0.126257	up
LBR	-0.942544	4.39717e-34	down	-0.401795	0.0684595	down	0.103438	0.516207	up
LDHA	-0.942817	4.67294e-34	down	-0.232224	0.313283	down	-0.21116	0.376285	down
CENPI	-1.96315	4.68182e-34	down	-0.999906	6.49627e-06	down	-0.104386	0.731909	down
CNTRL	-1.58707	5.12947e-34	down	-0.726382	0.000869854	down	0.233354	0.202777	up
JAG1	1.34107	6.34613e-34	up	-0.696788	0.0010994	down	0.415376	0.0355676	up
PACS1	0.809146	6.44034e-34	up	0.0456213	0.728041	up	0.0774769	0.599216	up
TACC1	-0.962131	6.52292e-34	down	-0.66993	0.00173341	down	0.301971	0.106803	up
LRRC28	-1.17441	6.6532e-34	down	-1.09495	3.19947e-06	down	-0.250348	0.317118	down
ATP5MC1	-0.967737	6.86063e-34	down	-0.703344	0.00155558	down	-0.305468	0.190112	down
ANXA5	0.916856	7.58506e-34	up	0.188473	0.294604	up	0.022141	0.798449	up
PER1	-1.69556	7.6839e-34	down	-0.69667	0.00255697	down	-0.955762	1.36887e-05	down
ROR1	-1.7279	7.85764e-34	down	0.211833	1	up	-0.6428	0.00402696	down
GTF2IP4	-1.04039	8.59715e-34	down	-0.956998	7.08533e-06	down	-0.237898	0.313625	down
EHHADH	-1.45551	9.34126e-34	down	-0.249532	0.336269	down	-0.332023	0.160083	down
ABCC3	1.0489	9.4328e-34	up	0.0677863	0.651859	up	1.73766	1.12088e-15	up
IVD	-1.53897	9.6669e-34	down	-0.457781	0.0431819	down	-0.0211262	0.964639	down
ZNF721	1.00136	1.09449e-33	up	0.531241	0.0083847	up	0.203246	0.271162	up
KLHL21	1.46398	1.09513e-33	up	0.894444	9.92841e-06	up	0.686877	0.000559255	up
TMEM144	1.05425	1.1329e-33	up	-0.328647	0.204129	down	0.14626	0.446855	up
NECAB3	1.23141	1.28131e-33	up	0.226196	0.244928	up	-0.0427278	0.950127	down
ADORA2A-AS1	-1.59063	1.32718e-33	down	-0.762019	0.000838042	down	-0.819467	1	down
H3-3B	0.775293	1.50028e-33	up	0.138737	0.421324	up	0.247791	0.174424	up
TSPAN18	-1.34164	1.53268e-33	down	9.95999	1	up	-0.0962439	0.805441	down
SLC23A2	-1.13891	1.71926e-33	down	0.00873678	0.873742	up	0.171385	0.330719	up
SUOX	-1.65303	1.98898e-33	down	-0.573118	0.0122618	down	-0.917839	2.85514e-05	down
CEP78	-1.15076	2.03608e-33	down	-0.576883	0.00805086	down	0.0796528	0.596095	up
LRRC41	0.944966	2.39506e-33	up	0.609067	0.00217523	up	0.167794	0.336415	up
SLFN13	-2.10452	2.43121e-33	down	-0.755056	0.000672929	down	-0.225106	0.354626	down
FAXDC2	-1.8319	2.70098e-33	down	-0.885287	0.000224146	down	-1.93252	1.19264e-16	down
NUDC	0.958098	2.9041e-33	up	0.266264	0.153985	up	0.391464	0.0397909	up
CIT	-1.90103	2.94659e-33	down	-0.95745	1.01965e-05	down	0.0258205	0.78585	up
ELK4	1.03027	3.05823e-33	up	0.868222	2.58494e-05	up	0.23905	0.194858	up
NPTXR	2.29862	3.18111e-33	up	0.436724	0.0332007	up	0.860448	1.89983e-05	up
RIPK1	1.09244	3.20197e-33	up	0.376148	0.0560295	up	-0.108429	0.705787	down
IARS2	-1.10275	3.37498e-33	down	-0.287142	0.204996	down	0.0426299	0.72303	up
OTUD7B	1.08021	3.6187e-33	up	-0.000571897	0.903296	down	-0.125047	0.647939	down
ITPRIPL2	1.3081	4.88496e-33	up	0.399414	0.045744	up	0.32273	0.0891214	up
SERPINA6	-1.47803	5.17117e-33	down	-1.32239	2.71742e-07	down	-0.891198	1	down
EMC3	0.823887	5.41752e-33	up	0.423702	0.029708	up	0.405797	0.0356812	up
HEXB	0.7909	5.97661e-33	up	0.279381	0.139339	up	0.166075	0.338601	up
SH3PXD2A	-1.50912	6.22197e-33	down	-0.105006	0.710815	down	-0.275645	0.231365	down
GPSM2	-1.15735	6.89506e-33	down	-0.526339	0.0173848	down	-0.0727735	0.841399	down
KRT18	0.816763	6.97079e-33	up	-0.354541	0.1083	down	-0.0698892	0.846555	down
SELENOS	1.0388	7.03702e-33	up	0.600216	0.00279646	up	0.257895	0.169441	up
ACACB	-1.8698	7.32871e-33	down	-0.64864	0.00875418	down	-0.717643	0.00117829	down
GIPC2	-2.02769	7.76993e-33	down	-0.561389	0.0245704	down	-0.475292	1	down
MFSD1	1.41211	8.20977e-33	up	0.0954097	0.577619	up	0.165894	0.348025	up
CALR	-0.654434	8.298e-33	down	-0.339684	0.125219	down	-0.291102	0.202186	down
LCAL1	4.62219	8.46352e-33	up	0.287034	0.141622	up	8.54659	1	up
RBBP7	-0.995428	9.27556e-33	down	-0.476947	0.0286202	down	-0.0781675	0.814877	down
CELSR3	1.61574	1.09166e-32	up	0.192959	0.410285	up	-0.177229	0.502442	down
CYB5B	-0.787316	1.10891e-32	down	-0.404145	0.067719	down	-0.130489	0.625278	down
CD302	-1.0338	1.12393e-32	down	-0.657332	0.00416539	down	-0.408711	0.0763336	down
PRR11	-1.17765	1.12724e-32	down	-0.840921	8.60193e-05	down	0.0696884	0.627644	up
NOP16	0.879831	1.18438e-32	up	0.743045	0.000210085	up	0.817576	4.39753e-05	up
BCAT2	-1.0478	1.41363e-32	down	-0.551842	0.0126785	down	-0.694769	0.00178553	down
SDF2L1	-1.3472	1.4443e-32	down	-0.0564546	0.888634	down	-0.393046	0.0845124	down
TMEM170B	-2.255	1.45909e-32	down	-0.907808	0.000286618	down	-0.520118	0.0226839	down
CCNB3	-1.88176	1.46671e-32	down	-0.571724	1	down	-0.65265	0.0317029	down
SLK	0.891144	1.50333e-32	up	0.273762	0.146806	up	0.0980747	0.5336	up
MYLK	-1.1594	1.55852e-32	down	-1.47733	8.34036e-12	down	-0.42113	0.0687003	down
THSD7A	1.73975	1.6831e-32	up	1.2048	5.13898e-08	up	-1.36066	1.23541e-09	down
GAN	1.07102	1.77671e-32	up	0.687954	0.000831396	up	0.391019	0.0456648	up
IGHMBP2	0.903741	1.89625e-32	up	0.63514	0.00152062	up	0.303303	0.125052	up
PIM3	1.26781	1.91564e-32	up	0.0882926	0.57866	up	0.256025	0.166463	up
ERICH1	1.68771	1.97786e-32	up	0.783524	0.000178621	up	-0.0870453	0.813077	down
TMEM141	-1.24664	2.06159e-32	down	-0.19322	0.425706	down	-0.815153	0.000359845	down
ST3GAL5	-2.70123	2.22724e-32	down	-1.30225	2.99647e-06	down	-0.751954	0.000890064	down
RCN1	1.20761	3.24444e-32	up	0.76457	0.000131167	up	0.206648	0.247256	up
PAICS	-0.761535	3.66248e-32	down	-0.278957	0.219041	down	0.08975	0.557836	up
DMD	-1.06855	4.01019e-32	down	-0.546244	0.0128535	down	-0.29533	0.217325	down
CELSR1	0.904839	4.10917e-32	up	-0.119473	0.652053	down	0.114877	0.482464	up
LTO1	1.1913	5.34956e-32	up	0.678162	0.000745154	up	0.298387	0.108554	up
CDX2	-1.78466	5.53175e-32	down	-0.659931	0.00476542	down	0.932385	1	up
DNAJA1	1.33463	6.4062e-32	up	0.575993	0.00339572	up	0.637682	0.00115532	up
SATB1	-1.60554	6.72505e-32	down	-1.32889	2.75757e-09	down	-0.593952	0.00781081	down
ZNF263	1.31431	8.17845e-32	up	0.90359	1.061e-05	up	-0.0447121	0.945691	down
MAN1C1	-2.29496	8.25054e-32	down	0.159858	1	up	-0.774489	0.00127388	down
AMOTL2	1.76805	8.51874e-32	up	-1.02528	1.50694e-06	down	0.47082	0.0149625	up
AMIGO2	-2.22494	8.79561e-32	down	-1.19173	8.92399e-08	down	0.601965	0.00314646	up
SLC25A10	-1.11754	8.79983e-32	down	-0.421691	0.0660462	down	-0.647047	0.00332635	down
SERPIND1	-1.40268	1.0616e-31	down	-0.980081	7.45392e-06	down	0.0272722	1	up
SLC7A5	1.21812	1.0714e-31	up	0.956995	1.93443e-06	up	0.874811	1.16699e-05	up
CNTNAP1	-1.48231	1.11825e-31	down	-0.622853	0.00534347	down	-0.569121	0.00877068	down
AGFG2	-1.31613	1.14128e-31	down	-1.08496	3.83152e-07	down	0.0273419	0.789269	up
IHH	-2.74959	1.15464e-31	down	-0.73845	1	down	-8.24574	1	down
MIB1	0.928996	1.1899e-31	up	0.249563	0.181103	up	0.120855	0.465225	up
ZNF165	2.5497	1.21677e-31	up	1.05442	5.97272e-06	up	-0.841706	0.00625146	down
RAD51AP1	-1.10283	1.2343e-31	down	-0.452306	0.04151	down	0.199271	0.269902	up
NOP2	0.81617	1.30141e-31	up	0.843834	2.57611e-05	up	0.592313	0.00259258	up
GNAZ	1.15889	1.32539e-31	up	0.471196	0.0228459	up	-0.592117	1	down
AK4	-1.05157	1.55044e-31	down	0.396341	0.0408955	up	0.368311	0.0564473	up
PACSIN3	-1.26675	1.69353e-31	down	-0.706429	0.00113423	down	-0.0174274	0.950485	down
CA12	0.963167	1.75454e-31	up	1.54977	1.15331e-12	up	0.81747	4.58937e-05	up
PHETA1	-1.17057	1.78338e-31	down	0.226978	0.248823	up	0.25425	0.191323	up
EMSLR	1.26933	2.44077e-31	up	0.839309	7.85902e-05	up	0.383571	0.0704715	up
NEK6	-1.04363	2.60549e-31	down	0.208258	0.260139	up	0.304963	0.105841	up
HSP90B1	-0.647977	2.93037e-31	down	-0.094349	0.73865	down	-0.130185	0.62496	down
NPC1	1.07965	2.93236e-31	up	0.615343	0.00202027	up	0.244214	0.185548	up
MLEC	-1.03244	2.98472e-31	down	0.0662439	0.652764	up	-0.0400108	0.962023	down
SLC20A2	0.962907	3.14043e-31	up	-0.148653	0.552425	down	0.110122	0.50062	up
B4GAT1-DT	-1.14066	3.59515e-31	down	-1.88795	1.85076e-13	down	-0.647878	0.00699953	down
SRI	-1.06785	3.71131e-31	down	-0.246835	0.295077	down	-0.112538	0.697497	down
BICC1	-1.88905	4.05033e-31	down	-1.22403	9.37353e-09	down	-0.0471361	0.935792	down
MIR22HG	1.44157	4.11291e-31	up	-0.226329	0.336111	down	-0.00587979	0.924406	down
MXD1	1.78458	4.62167e-31	up	-0.194772	0.44077	down	0.126087	0.48763	up
NLRP1	0.710844	4.987e-31	up	0.547916	0.00547126	up	0.508836	0.00901614	up
MSI2	-0.94677	5.19368e-31	down	-1.04975	8.81776e-07	down	-0.200683	0.410469	down
STEAP2	-1.71686	5.23615e-31	down	0.561702	0.0277313	up	0.313082	0.119566	up
AAK1	1.46179	5.26858e-31	up	0.274331	0.148699	up	0.415325	0.0314963	up
SSRP1	-0.828005	5.44672e-31	down	-0.126395	0.625825	down	-0.188838	0.438746	down
PLK2	1.86954	5.80137e-31	up	0.838801	3.59437e-05	up	0.154583	0.373313	up
RELT	1.30378	5.88622e-31	up	0.692233	0.000958456	up	0.410332	0.0337664	up
MMP16	0.896219	6.31091e-31	up	-0.301079	0.192534	down	-0.0244995	0.979448	down
TDP2	0.871523	6.54892e-31	up	0.401749	0.0410244	up	0.633851	0.001366	up
MRPL27	-1.42299	6.89861e-31	down	-0.532483	0.0194473	down	-0.390073	0.0850382	down
PDE4DIPP2	-1.75669	7.18559e-31	down	-0.66618	0.00687643	down	-0.814101	0.000283121	down
ENC1	-1.34459	7.33482e-31	down	-0.505026	0.0207584	down	0.298803	0.113943	up
CADM1	-1.32977	7.5085e-31	down	-1.51863	1.03221e-11	down	-0.538346	0.0137605	down
ENSG00000204876	3.15067	8.25895e-31	up	3.68514	1	up	7.57329	1	up
APH1B	-1.54932	8.98043e-31	down	-0.768706	0.00125737	down	-0.229583	0.345236	down
SMPDL3B	-1.56665	9.07393e-31	down	-1.31619	3.40658e-06	down	0.538079	0.0494773	up
VANGL2	-2.1073	1.02616e-30	down	-0.529079	0.0326402	down	-0.189631	0.443647	down
PFKFB4	-1.86401	1.05608e-30	down	0.601756	0.00630678	up	-0.784137	0.000716821	down
ANXA1	4.3318	1.09147e-30	up	0.119563	0.484332	up	0.285091	0.123756	up
SVIL	1.12666	1.17103e-30	up	0.749526	0.000422905	up	0.419347	0.02887	up
HSDL2	-0.853283	1.19677e-30	down	-0.662354	0.00219645	down	-0.158853	0.533183	down
MDH1	-0.851721	1.23926e-30	down	-0.471064	0.031088	down	-0.394364	0.0763747	down
FAM53C	1.32791	1.28091e-30	up	0.623565	0.0016758	up	0.127978	0.442361	up
OSTF1	-1.37221	1.39888e-30	down	-0.950224	1.99899e-05	down	-0.712685	0.00166232	down
PGPEP1	-1.33199	1.76874e-30	down	-0.966596	7.9043e-06	down	-0.354842	0.137819	down
TRIM6	-2.06572	1.77781e-30	down	-0.631404	0.00474393	down	-0.883214	5.98704e-05	down
ARFGAP1	0.731984	1.8061e-30	up	0.409606	0.0347431	up	0.127508	0.443937	up
RAB18	1.07451	1.8335e-30	up	0.453782	0.0203949	up	0.23321	0.20161	up
TRIQK	-1.92207	1.84255e-30	down	-1.3269	7.41518e-09	down	-0.557661	0.0124404	down
NPR2	1.37425	1.93795e-30	up	0.283421	0.139753	up	-0.0842954	0.793242	down
SLC22A23	-1.40733	2.03705e-30	down	-0.876255	4.63039e-05	down	0.230898	0.238933	up
MTHFD1	-1.08787	2.1024e-30	down	-0.598338	0.00602148	down	0.194393	0.27406	up
POR	0.896855	2.15352e-30	up	0.550323	0.00519122	up	0.208431	0.246013	up
SKA2	-1.13654	2.19144e-30	down	-0.967934	7.61048e-06	down	-0.157879	0.538436	down
TSC1	0.886995	2.23935e-30	up	0.289126	0.129726	up	-0.0633981	0.869844	down
CENPF	-1.1339	2.61009e-30	down	-0.567281	0.00855767	down	0.240009	0.186985	up
ITPRIP	1.51499	2.68811e-30	up	0.68064	0.000911268	up	0.268892	0.148626	up
TCF20	0.752642	2.79471e-30	up	0.539221	0.00643329	up	-0.170896	0.495141	down
DIO3	5.47989	2.83187e-30	up	11.0272	1	up	-7.81712	1	down
MFSD13A	-1.63195	2.94698e-30	down	-0.316913	0.212857	down	-0.1394	0.66482	down
ADAMTS1	1.00029	2.96599e-30	up	-0.159105	0.520486	down	0.391635	0.0417854	up
CPB2	-0.945062	3.45803e-30	down	-1.60139	2.14229e-09	down	0	1	no
PYGL	-0.853891	3.85998e-30	down	-0.192013	0.422613	down	-0.0373661	0.972853	down
ARL4D	-1.69102	3.86708e-30	down	-0.269701	0.363516	down	0.701429	0.000818118	up
TNFRSF10B	1.20327	3.96249e-30	up	0.47006	0.0158907	up	0.571114	0.00357871	up
MPP3	1.68034	4.14328e-30	up	1.02651	3.6904e-06	up	0.433834	0.0373587	up
DUSP9	-1.11409	4.15899e-30	down	-1.09168	4.10076e-07	down	-0.761437	0.00133886	down
ENSG00000278948	2.24627	5.00586e-30	up	0.971792	4.21106e-05	up	0.89807	0.000113351	up
ENSG00000245025	3.28721	5.13874e-30	up	2.14671	1.95745e-15	up	-0.353723	1	down
POM121	0.655106	5.28002e-30	up	0.595481	0.00253935	up	0.318484	0.0900292	up
ARHGEF10L	-1.44517	5.56404e-30	down	-0.567448	0.00918206	down	-0.344879	0.13617	down
HNRNPA1P7	-1.10097	5.65275e-30	down	-0.731402	0.000873804	down	-0.202151	0.41044	down
LMAN1	-0.715958	5.73044e-30	down	-0.496464	0.021884	down	-0.0664888	0.860124	down
GTPBP1	0.937029	5.77046e-30	up	0.180179	0.319361	up	-0.0402831	0.960195	down
MFSD11	1.40093	6.10994e-30	up	-1.04767	4.75789e-06	down	-1.1591	8.17703e-08	down
SMURF1	1.10969	6.53546e-30	up	0.369379	0.0549412	up	0.279129	0.135185	up
BOK	1.62767	6.73565e-30	up	0.78916	0.000866502	up	-0.40272	0.0739196	down
SRGAP2	-1.11636	6.84821e-30	down	-0.778639	0.000380547	down	0.145839	0.393037	up
ZFAND5	0.866982	6.99792e-30	up	0.192697	0.286625	up	0.299055	0.109619	up
DDAH1	-0.97595	7.1685e-30	down	-0.16043	0.518751	down	0.161017	0.35744	up
SOWAHA	-2.28782	7.32529e-30	down	-1.82158	1	down	-1.31726	1	down
HECTD3	0.954119	8.09258e-30	up	0.324748	0.0896991	up	0.00521074	0.864884	up
ZDHHC24	0.91794	8.41218e-30	up	0.522515	0.00944415	up	0.0497243	0.702083	up
SRSF6	0.830158	8.8679e-30	up	0.515601	0.00847499	up	0.291058	0.117201	up
CCNB2	-1.48614	9.02215e-30	down	-0.537755	0.0138479	down	-0.0859274	0.787874	down
AKAP8L	0.781702	9.07893e-30	up	0.466925	0.0169266	up	0.107816	0.505553	up
PARP4	0.897859	9.27021e-30	up	0.699605	0.000476737	up	0.265684	0.15088	up
DCAF16	-1.11801	1.01396e-29	down	-0.398969	0.0738964	down	0.160448	0.354909	up
AKR1B10	2.26327	1.0458e-29	up	3.41705	8.27505e-51	up	2.66635	5.93895e-27	up
CHD4	-0.922029	1.13225e-29	down	-0.329786	0.138426	down	0.0923901	0.548753	up
SSX2IP	-1.47629	1.17641e-29	down	-0.558213	0.0118896	down	0.144432	0.401839	up
GTPBP2	1.252	1.19597e-29	up	-0.0792208	0.797167	down	-0.128181	0.632444	down
CALM1	-0.76677	1.31203e-29	down	-0.36461	0.10097	down	-0.171211	0.491483	down
IGF2	-0.635272	1.42848e-29	down	-0.472449	0.0298807	down	0.461312	1	up
GM2A	-1.36962	1.45755e-29	down	-0.352453	0.125607	down	-0.416046	0.0635765	down
RAD54L2	0.834279	1.47177e-29	up	0.678594	0.000877937	up	0.268988	0.150057	up
TRIO	1.02864	1.62217e-29	up	0.681461	0.000628746	up	0.438957	0.0223658	up
NUDT16	-1.08504	1.67329e-29	down	-0.13225	0.610296	down	-0.157984	0.5718	down
FADS2	-0.628593	2.0029e-29	down	-0.31158	0.165362	down	-0.795256	0.00020274	down
MYO7A	1.111	2.01432e-29	up	0.0248648	0.815154	up	-0.429641	1	down
WBP2	1.27413	2.18584e-29	up	0.434352	0.0260501	up	0.124958	0.452205	up
IQSEC1	-0.88059	2.25179e-29	down	0.159799	0.373153	up	-0.226941	0.344063	down
TNFRSF21	1.11943	2.42343e-29	up	-0.203627	0.388697	down	0.699693	0.00045589	up
VAV3	-2.09741	2.46512e-29	down	-1.09485	1	down	-0.929539	7.65174e-05	down
PRDM4	1.24301	2.53777e-29	up	0.382672	0.0495236	up	0.510855	0.00888629	up
CDV3	0.750912	2.67985e-29	up	0.245161	0.185969	up	0.466554	0.0157066	up
ABCD1	1.3401	2.97992e-29	up	0.592078	0.00402374	up	-0.447484	0.0461473	down
RASSF4	-1.77051	3.10666e-29	down	-0.770893	0.00048453	down	-0.87471	0.000106467	down
CUTALP	-1.18628	3.14539e-29	down	0.197135	0.333423	up	-0.32656	0.161116	down
CDK2	-1.37095	3.16332e-29	down	-0.593428	0.00636739	down	-0.102969	0.724505	down
RRP12	0.8211	3.50071e-29	up	0.77161	0.000113319	up	0.77107	0.000105336	up
CPN1	-1.38707	3.63145e-29	down	-1.02209	7.26391e-05	down	-7.74566	1	down
CLIP1	1.09186	3.65214e-29	up	0.399361	0.0388837	up	0.199811	0.264393	up
NR2F6	-1.26916	3.70235e-29	down	-0.350767	0.123825	down	-0.327019	0.158932	down
TTC4	0.9653	3.85723e-29	up	0.471803	0.0184086	up	0.436837	0.0249798	up
SCARA3	-1.82902	3.90879e-29	down	-0.786626	0.000900148	down	-0.00332007	0.896422	down
B4GALT5	0.876959	4.23172e-29	up	-0.334153	0.135571	down	0.248346	0.174392	up
ENSG00000272512	3.23325	4.50906e-29	up	1.94859	1	up	-0.842759	1	down
MASP1	-1.54829	4.65903e-29	down	-0.96839	7.23147e-06	down	-1.02406	1	down
NEU4	-1.21875	4.84297e-29	down	-0.52057	0.0293971	down	1.04502	1	up
LAMP1	0.772193	5.09734e-29	up	0.200199	0.271111	up	-0.0390104	0.966493	down
WDR72	-1.00463	5.27658e-29	down	-0.341261	0.125738	down	-0.725856	0.0184927	down
SLC38A4	-2.27607	5.34748e-29	down	-1.53856	1.07425e-09	down	-1.12533	4.36264e-07	down
ARL14	5.18356	5.39785e-29	up	0.236214	0.432098	up	12.403	1	up
PLEKHH3	-2.20458	5.68779e-29	down	-1.70238	5.89856e-13	down	-0.610518	0.00624979	down
NDRG3	-1.35455	5.74264e-29	down	-0.503344	0.0244816	down	-0.658043	0.00257851	down
BCAN-AS1	1.6024	5.90617e-29	up	0.384118	0.0894484	up	0.0321453	0.777512	up
PLA1A	2.83061	6.42333e-29	up	1.1383	2.46712e-07	up	0	1	no
LUCAT1	4.09894	6.73946e-29	up	1.84928	7.2483e-14	up	2.02179	8.72778e-21	up
CTDSPL	-1.2256	6.87423e-29	down	-1.35319	2.66463e-10	down	-0.264721	0.266145	down
DOCK8	-1.8555	7.81939e-29	down	-0.405999	0.239646	down	-1.47474	1	down
ARL15	-2.04286	7.86838e-29	down	-0.670306	0.00545516	down	-0.516397	0.0229232	down
ETF1	0.738031	8.05953e-29	up	0.311805	0.0995262	up	0.425574	0.0264041	up
MAPRE1	0.857788	8.19637e-29	up	0.20317	0.263589	up	0.132548	0.427398	up
SPP1	2.23324	8.45055e-29	up	0.559285	0.00465149	up	2.92997	5.9163e-39	up
DHRS11	-1.5081	9.10488e-29	down	-0.938771	0.000291479	down	-0.341667	0.155673	down
SLC25A29	-1.88492	9.61213e-29	down	-1.09611	3.35614e-05	down	-0.247369	0.304855	down
CREM	1.09419	9.76751e-29	up	0.581759	0.00459342	up	0.132568	0.437709	up
ARF3	-0.883686	1.01998e-28	down	-0.3407	0.126999	down	-0.100058	0.733527	down
HMGB1	-0.694586	1.0458e-28	down	-0.493342	0.0227867	down	-0.197795	0.412776	down
ESPL1	-1.54393	1.05889e-28	down	-0.625403	0.00393661	down	0.0231006	0.794962	up
GGCT	-0.932475	1.39158e-28	down	-0.524152	0.0174949	down	0.13029	0.439888	up
GSE1	-0.972612	1.399e-28	down	-0.275508	0.224989	down	-0.0191536	0.957314	down
SOX12	-0.908418	1.43081e-28	down	-0.0313615	0.985815	down	-0.621442	0.00436562	down
PALM3	-2.38824	1.48858e-28	down	-0.58389	1	down	-7.49716	1	down
ZNF621	0.853984	1.60884e-28	up	0.46856	0.0173443	up	0.156758	0.370253	up
MMUT	-1.12695	1.62093e-28	down	-0.187612	0.453979	down	-0.240715	0.310885	down
UTP14A	0.957561	1.70462e-28	up	1.05475	2.42665e-07	up	0.568643	0.00421561	up
FAF2	0.737557	1.97431e-28	up	0.284049	0.131475	up	-0.0193904	0.958887	down
HSPA7	8.46089	2.11397e-28	up	5.68624	1	up	0.772165	1	up
TSKU	0.99481	2.12208e-28	up	0.733779	0.000351966	up	0.113682	0.492427	up
ACO1	-0.902006	2.21395e-28	down	-0.0221581	0.992268	down	0.174659	0.321584	up
SLC26A11	1.38126	2.26671e-28	up	0.182666	0.340918	up	-0.133604	0.631234	down
RBBP9	-1.21731	2.2932e-28	down	0.0611802	0.681716	up	0.191458	0.290798	up
VGF	4.17979	2.32156e-28	up	2.61697	1	up	0.800748	0.00079868	up
ARHGEF2	1.30053	2.41676e-28	up	0.414316	0.0339549	up	0.332283	0.0795092	up
SMC3	-0.773674	2.46774e-28	down	-0.393531	0.07511	down	0.232564	0.200242	up
ZMYND11	0.800993	2.71035e-28	up	0.455761	0.0211267	up	0.268482	0.146872	up
RBAK	1.06362	3.41059e-28	up	0.529123	0.00836829	up	0.167981	0.343609	up
TEX2	-1.39988	3.59682e-28	down	-0.041244	0.945777	down	-0.245906	0.299962	down
KRT222	-3.20534	3.65295e-28	down	1.89673	1	up	-0.811345	1	down
PRKCA	0.668953	3.85308e-28	up	0.611288	0.00209389	up	0.24484	0.182	up
PIMREG	-1.88412	3.94807e-28	down	-0.556773	0.0120971	down	-0.240225	0.311246	down
CEBPZ	0.752199	4.15232e-28	up	0.590979	0.00305267	up	0.584032	0.00291607	up
PBX2	-1.4197	4.36511e-28	down	-0.688888	0.00177278	down	-0.373912	0.0946942	down
NSD2	-0.703535	4.63537e-28	down	-0.248416	0.279676	down	-0.06553	0.863418	down
LONP1	0.884073	4.86291e-28	up	0.382038	0.0468494	up	0.264722	0.151106	up
PGAM1	-0.740262	4.91565e-28	down	-0.31118	0.164149	down	-0.212754	0.372548	down
USP18	-2.0956	5.11126e-28	down	-0.810021	0.00268338	down	-1.20062	3.24304e-08	down
CHD3	-0.831934	5.26391e-28	down	-0.857748	6.88727e-05	down	-0.221546	0.351266	down
ACVR1	1.26635	5.39087e-28	up	0.353176	0.0705656	up	-0.059995	0.890219	down
TFDP1	-1.19512	5.55e-28	down	-0.307144	0.174153	down	0.0595093	0.66402	up
CASP7	0.844345	6.19634e-28	up	0.367695	0.0573561	up	0.290113	0.122909	up
SLC44A2	1.06919	6.45808e-28	up	0.740512	0.000247965	up	-0.166269	0.508971	down
LINC01512	5.31135	6.88592e-28	up	2.32995	1	up	9.21269	1	up
PBK	-1.62678	6.96322e-28	down	-0.615451	0.00468841	down	-0.112853	0.688129	down
SH3RF1	1.64032	8.15792e-28	up	-0.0331459	0.973563	down	0.423112	0.0332397	up
CABIN1	-1.18334	8.22121e-28	down	-0.335479	0.135085	down	-0.116575	0.675488	down
SH3PXD2B	-1.51609	8.35401e-28	down	-0.690997	0.00240678	down	0.120563	0.463753	up
CKB	-0.689262	8.44693e-28	down	-0.433427	0.0479711	down	-0.219976	0.354668	down
HDAC1	-0.72705	9.09045e-28	down	-0.476629	0.0283841	down	-0.257484	0.268992	down
WFS1	-1.15307	1.10384e-27	down	0.213315	0.248649	up	0.0591997	0.664782	up
MYC	1.11585	1.13782e-27	up	0.847499	2.75685e-05	up	0.377119	0.0644259	up
HEXA	0.67973	1.14974e-27	up	-0.0362955	0.956623	down	-0.21784	0.361465	down
MIR122HG	-2.16221	1.22955e-27	down	0.536119	1	up	0	1	no
SHC1	0.879064	1.26936e-27	up	-0.0272214	0.996044	down	-0.00812456	0.914884	down
SGTA	0.76709	1.27734e-27	up	0.578495	0.00333705	up	0.131831	0.431636	up
PAN2	-0.91512	1.35309e-27	down	-1.38478	6.575e-10	down	-0.557496	0.0109299	down
PAK4	-0.954615	1.4072e-27	down	-0.354382	0.112435	down	-0.0962957	0.749982	down
NUBPL	-1.09521	1.42807e-27	down	-0.397268	0.071266	down	0.00596084	0.866625	up
CAST	-0.788602	1.44519e-27	down	-0.222753	0.338744	down	-0.198645	0.411072	down
TRIM54	5.67442	1.48049e-27	up	4.52914	1	up	2.63795	1	up
GNPDA1	0.890205	1.49822e-27	up	0.483783	0.0139456	up	0.226553	0.213989	up
TGFB2	1.3341	1.54116e-27	up	-0.521464	0.0167023	down	0.432496	0.0280653	up
ENSG00000267317	2.33257	1.55659e-27	up	1.18848	1.92824e-06	up	0.403406	0.062815	up
MVK	-1.0617	1.63342e-27	down	-0.578517	0.0100371	down	-0.932291	1.87489e-05	down
MPC2	-0.98422	1.68244e-27	down	-0.540524	0.0132826	down	-0.332591	0.160214	down
ATP6V0C	0.921035	1.71462e-27	up	0.429621	0.0270188	up	0.252546	0.169307	up
SLC9A3R1	-0.887195	1.79901e-27	down	-0.602968	0.00513983	down	-0.721387	0.000939339	down
TMEM33	0.721581	2.06961e-27	up	0.714991	0.000355848	up	0.670648	0.000710483	up
TARBP1	-1.11847	2.11275e-27	down	-0.719756	0.00143748	down	0.0570027	0.679258	up
RMI2	-1.86776	2.41275e-27	down	-0.9867	0.000509128	down	-0.623161	0.00535965	down
ENSG00000279348	-1.63756	2.45038e-27	down	-0.658539	0.00447588	down	0.0677717	0.694747	up
DDX46	-0.734606	2.45079e-27	down	-0.512055	0.018434	down	-0.117312	0.67353	down
RSL1D1	0.678887	2.56308e-27	up	0.710436	0.00035502	up	0.392202	0.0398069	up
GTF3C3	0.897685	2.83547e-27	up	0.406165	0.0377932	up	0.422136	0.0291823	up
SAMD8	1.01538	2.87065e-27	up	0.630556	0.00193539	up	-0.12027	0.668077	down
ZEB1	1.20503	3.01792e-27	up	0.58001	0.00501015	up	0.138876	0.412255	up
NAPA	0.874942	3.87705e-27	up	0.0171427	0.834735	up	-0.183335	0.461443	down
ELP1	-0.868091	4.00026e-27	down	-0.0972298	0.729881	down	0.157854	0.361072	up
TUBG1	-1.18125	4.14461e-27	down	-0.547768	0.0123806	down	-0.00938817	0.919008	down
MKLN1	0.738797	4.17198e-27	up	0.238676	0.199722	up	0.199744	0.264233	up
LPGAT1	-0.681197	4.58833e-27	down	0.0748285	0.624962	up	0.208982	0.246865	up
GTF2H1	0.924578	4.72019e-27	up	0.434616	0.0268857	up	0.341551	0.0736135	up
ACAP3	-0.804788	4.94562e-27	down	-0.0356008	0.966451	down	-0.068605	0.855153	down
UBE4B	-0.791361	5.05628e-27	down	-0.512945	0.0183828	down	-0.205733	0.393453	down
BMP1	1.45668	5.21535e-27	up	0.243905	0.202109	up	-0.0749118	0.832023	down
CP	-1.03151	5.31308e-27	down	-0.259972	0.337727	down	7.89309	1	up
LAMP3	4.51492	5.37496e-27	up	1.33647	3.01738e-10	up	-0.228718	0.3763	down
ENSG00000272980	-2.52769	5.46737e-27	down	0.644595	0.0173741	up	0.744618	1	up
UTP11	0.829172	5.56004e-27	up	0.39255	0.0450816	up	0.573122	0.0036966	up
ZNF583	1.53179	6.12232e-27	up	1.17851	2.37521e-07	up	0.181818	0.509665	up
SLC38A3	-0.925461	6.14882e-27	down	0.217718	0.33548	up	0.442018	1	up
TXNIP	-1.77536	6.40448e-27	down	-0.807421	0.00018876	down	-1.1302	1.83031e-07	down
AIFM1	-0.865649	7.35569e-27	down	-0.670104	0.00184923	down	-0.454299	0.0415547	down
NR2F2	-0.959113	8.52686e-27	down	0.206675	0.278588	up	-0.238271	0.318001	down
FLCN	1.07102	8.62869e-27	up	0.386885	0.0474099	up	0.0133999	0.837553	up
ZWILCH	-0.846704	8.73703e-27	down	-0.700626	0.00131595	down	0.069908	0.62737	up
ZFP36	1.52218	8.88943e-27	up	0.188611	0.310889	up	-0.0294234	0.994931	down
GOLIM4	-0.963592	9.1007e-27	down	-0.4717	0.0321342	down	-0.478325	0.0291118	down
ERO1B	2.10824	9.16388e-27	up	0.507694	0.0103451	up	-0.157794	0.553309	down
SYF2	1.06947	9.94721e-27	up	0.403352	0.0406177	up	0.0694665	0.630162	up
FGFR4	-0.681832	1.04919e-26	down	-0.880708	3.62512e-05	down	-0.0271852	0.991943	down
GALM	-1.19077	1.06294e-26	down	-0.855899	0.000170661	down	-0.384553	0.100818	down
HTR1D	2.74544	1.07779e-26	up	0	1	no	1.56389	1	up
CYTOR	1.79085	1.10653e-26	up	0.274924	0.155137	up	0.808508	8.14669e-05	up
MAK16	0.812611	1.11335e-26	up	0.751145	0.00019994	up	0.722986	0.00027922	up
PCLAF	-1.54071	1.14525e-26	down	-0.835553	0.00026879	down	-0.253716	0.279815	down
BAZ1A	0.824978	1.15044e-26	up	0.48162	0.0145438	up	0.482282	0.0130723	up
NECTIN3	-1.11377	1.18565e-26	down	-0.340954	0.132875	down	-0.154183	0.554704	down
ARMCX1	3.39238	1.21579e-26	up	0.01333	0.874961	up	-0.222928	0.364907	down
UPP1	2.94576	1.22039e-26	up	1.48626	1.25398e-12	up	0.340908	0.0752749	up
TNFSF9	1.66833	1.22902e-26	up	1.5409	1.78183e-10	up	-0.0486488	0.933831	down
MGA	0.796073	1.28579e-26	up	0.322333	0.0923113	up	0.381867	0.0453349	up
CSRP2	1.39516	1.33332e-26	up	-0.293611	0.209595	down	-0.394386	0.0810391	down
TBC1D2B	-1.14599	1.33545e-26	down	0.0542097	0.706601	up	-0.118193	0.67247	down
DCAF11	-0.866336	1.39026e-26	down	-0.5449	0.0124989	down	-0.501875	0.0237791	down
COL7A1	1.81716	1.5009e-26	up	1.36818	4.59088e-08	up	0.811562	4.73055e-05	up
BBX	-1.34167	1.51135e-26	down	-0.323622	0.14878	down	0.00378105	0.868684	up
AHSA1	0.96826	1.5307e-26	up	0.379443	0.0485141	up	0.325901	0.0826331	up
NIBAN1	2.73418	1.5487e-26	up	1.59625	1.06351e-11	up	0.0571247	0.672063	up
GHITM	0.654344	1.5562e-26	up	0.298885	0.113495	up	0.31822	0.0896313	up
POU2F1	-0.850259	1.60664e-26	down	-0.744538	0.000907047	down	0.00105232	0.88123	up
STK10	1.1394	1.75741e-26	up	0.712223	0.000481938	up	0.418581	0.0310751	up
GUCD1	0.978656	1.91948e-26	up	0.070136	0.64163	up	-0.147473	0.570648	down
ZNF841	1.65158	1.92106e-26	up	0.625619	0.0019695	up	0.00597297	0.86293	up
CSRNP2	1.0755	1.95429e-26	up	0.47403	0.0185801	up	0.0156498	0.829071	up
DDHD2	-0.796523	2.18879e-26	down	-0.334255	0.138588	down	-0.00978248	0.92534	down
FBXO10	0.934832	2.1892e-26	up	-0.0126477	0.951239	down	-0.375714	0.104697	down
KNTC1	-1.24537	2.20158e-26	down	-0.788633	0.000254711	down	-0.0259915	0.985246	down
ZWINT	-0.985991	2.22512e-26	down	-0.679792	0.00157101	down	-0.0843979	0.792944	down
SETD7	0.711915	2.37647e-26	up	0.366569	0.0556363	up	0.592077	0.0026434	up
PLXNC1	-1.93517	2.39909e-26	down	-1.06696	5.49422e-07	down	-0.239396	0.355872	down
ATP5PB	-0.659826	2.44117e-26	down	-0.463795	0.0335415	down	-0.0980249	0.741335	down
SSH3	-1.176	2.44827e-26	down	-0.389769	0.0796615	down	-0.62379	0.00430587	down
DNAJC2	0.708648	2.51862e-26	up	0.626676	0.00158617	up	0.574432	0.00358623	up
PSMD12	0.658288	2.75915e-26	up	0.409827	0.0341262	up	0.531714	0.00638226	up
SEL1L3	0.760277	2.85155e-26	up	0.192841	0.285986	up	1.06336	1.48977e-07	up
KIF4A	-1.26759	2.86426e-26	down	-0.385999	0.0804376	down	0.0839602	0.578518	up
ISOC2	-1.01941	2.96671e-26	down	-0.458942	0.0381523	down	-0.306352	0.192088	down
RRP1	0.811829	3.08414e-26	up	0.82865	4.48573e-05	up	0.666321	0.000935071	up
DIPK1B	-1.00997	3.16711e-26	down	0.164992	0.3778	up	-0.221862	0.382423	down
IKBIP	-1.11274	3.17489e-26	down	-0.380699	0.0922055	down	0.180074	0.30923	up
PHF24	1.25442	3.18395e-26	up	0.172369	0.370052	up	1.50085	1	up
FOXP2	-2.05156	3.21968e-26	down	-1.20269	4.23496e-08	down	-1.23919	3.92298e-08	down
AMZ2	-1.56425	3.38071e-26	down	-0.450274	0.0435467	down	-0.4626	0.0383066	down
CAMK2D	-0.864154	3.3931e-26	down	-0.942965	1.02435e-05	down	-0.0255531	0.986483	down
LANCL1	-1.15573	3.66224e-26	down	-0.196773	0.415956	down	-0.373499	0.0967604	down
DZIP3	-0.898857	3.81895e-26	down	-0.983157	6.44797e-06	down	-0.358774	0.119594	down
ZNF444	-0.859468	3.90624e-26	down	-0.126465	0.630849	down	-0.313888	0.182029	down
ZBTB16	-2.29821	3.94781e-26	down	-2.63264	1	down	0	1	no
SEMA3B	1.67058	4.00688e-26	up	2.15639	5.89029e-14	up	-0.70531	0.0013165	down
KHK	-2.39218	4.39354e-26	down	-1.21408	6.157e-07	down	-1.22363	3.70165e-07	down
ZNF468	1.00234	4.89797e-26	up	0.83637	4.47602e-05	up	0.25277	0.187598	up
SPIRE1	0.784976	5.08669e-26	up	0.39632	0.0471785	up	0.220921	0.230214	up
MCOLN1	1.13431	5.23755e-26	up	0.234493	0.210353	up	0.136627	0.425333	up
SMOC1	-1.84674	5.3906e-26	down	-1.23873	2.81673e-06	down	-1.91538	1	down
HMBS	-1.17661	5.55235e-26	down	-0.756599	0.000724629	down	-0.482857	0.0326906	down
LINC01963	-1.53333	5.5998e-26	down	-0.3632	0.111879	down	-0.339344	0.156151	down
ICE1	0.700623	5.6548e-26	up	0.494435	0.0119568	up	0.225306	0.214626	up
PAPSS2	-0.821836	6.23204e-26	down	-0.263847	0.248557	down	-0.0109204	0.925738	down
ICOSLG	1.86792	6.50866e-26	up	1.27805	1.9056e-08	up	-0.294999	0.43246	down
PLK3	2.32583	6.65092e-26	up	0.333683	0.104061	up	0.762012	0.000757291	up
NUF2	-1.57851	6.85406e-26	down	-0.899869	4.96794e-05	down	0.103499	0.520305	up
NDRG4	1.22067	6.98338e-26	up	0.74466	0.00152698	up	-0.172318	0.496037	down
M6PR	0.651317	7.21818e-26	up	0.240698	0.194831	up	0.166856	0.33628	up
RPP25	0.928742	7.23704e-26	up	0.742829	0.000490613	up	-0.235488	0.364477	down
TMEM106C	-0.782317	7.59032e-26	down	-0.853671	9.12448e-05	down	-0.364626	0.103899	down
PRR14L	0.705917	8.02648e-26	up	0.479365	0.0148869	up	0.0791716	0.597011	up
ATP6V0D1	1.00855	8.23282e-26	up	0.420422	0.0309487	up	0.04573	0.712354	up
CDCA7L	-1.11876	8.35526e-26	down	-0.553227	0.0111865	down	-0.106578	0.712165	down
DYNLRB2-AS1	2.28647	8.48385e-26	up	-0.64223	0.0129807	down	0.705479	1	up
LRRC20	-2.21061	9.92378e-26	down	-1.35709	5.84077e-08	down	-0.309874	0.181604	down
ASXL2	0.740494	1.03966e-25	up	0.115315	0.496162	up	0.245471	0.18077	up
SDC4	1.15664	1.04655e-25	up	-0.0436316	0.931788	down	0.547683	0.00502727	up
NAT9	0.897367	1.05856e-25	up	1.27943	1.66552e-09	up	0.0868435	0.572297	up
FMO5	-1.66311	1.08783e-25	down	-0.546011	0.074573	down	-0.493517	0.0984407	down
CRYAB	6.49197	1.10987e-25	up	3.74993	1	up	0.162415	0.441436	up
PTER	0.889092	1.11902e-25	up	0.89297	1.79109e-05	up	0.459799	0.0191306	up
MXD3	-1.83855	1.13976e-25	down	-1.56389	1.20449e-11	down	-0.85536	0.000102245	down
MPC1	-0.86642	1.1673e-25	down	-0.737503	0.00111654	down	-0.366606	0.115882	down
AATF	0.72857	1.23921e-25	up	0.380731	0.0488677	up	0.543037	0.0055241	up
DEF8	0.763527	1.33526e-25	up	0.249028	0.186618	up	-0.0687097	0.861453	down
ZFYVE27	0.877593	1.54386e-25	up	0.495942	0.0125444	up	0.363437	0.0628747	up
GCDH	-0.94169	1.58784e-25	down	-0.412777	0.0675413	down	-0.349453	0.133484	down
MST1P2	-1.83445	1.61629e-25	down	-0.886629	0.000196766	down	-0.212164	0.497263	down
SPRING1	1.20128	1.83927e-25	up	-0.136095	0.599597	down	-0.0963716	0.750092	down
ENSG00000260604	2.42113	1.89317e-25	up	-0.0364793	0.977013	down	0.640042	0.00151308	up
ZNF845	1.24521	1.98272e-25	up	0.789317	0.0001769	up	0.193176	0.304648	up
UFD1	0.664486	1.98643e-25	up	0.201273	0.269695	up	-0.0592895	0.887785	down
TEF	-2.19835	2.08342e-25	down	-1.5223	1.57566e-09	down	-1.35797	1.48026e-09	down
KIF14	-0.96481	2.14343e-25	down	-0.771101	0.000392911	down	0.462973	0.0169455	up
CHFR	1.11827	2.15077e-25	up	0.365467	0.0603269	up	0.147	0.41242	up
TLN2	-1.30811	2.22237e-25	down	-0.99979	1.32134e-05	down	-0.0826191	0.800583	down
DNAH17	4.72362	2.2432e-25	up	2.49877	5.02439e-22	up	0.0710126	0.711597	up
TTYH3	-0.715715	2.25071e-25	down	-0.257358	0.261908	down	-0.298654	0.190163	down
MBD1	0.84494	2.36462e-25	up	0.53122	0.00728237	up	0.121572	0.46058	up
NBEAL1	-0.934014	2.52229e-25	down	-1.01177	3.8101e-06	down	-0.182966	0.463734	down
UGT2B4	-1.39431	2.65681e-25	down	-0.0247514	1	down	-0.0867694	1	down
LARP4	0.783375	2.70024e-25	up	0.352135	0.0666526	up	0.640698	0.00117865	up
THRAP3	0.723918	2.87519e-25	up	-0.0283525	0.991536	down	-0.018931	0.956343	down
WWP2	0.818732	3.08951e-25	up	0.62576	0.00169018	up	0.0964049	0.537873	up
ENSG00000237596	6.63323	3.12735e-25	up	3.9261	1	up	9.07648	1	up
SPCS3	-0.888673	3.13065e-25	down	-0.248074	0.280694	down	0.36082	0.057092	up
VASH2	-1.67504	3.17483e-25	down	-1.32526	1.10802e-06	down	-0.306651	0.213112	down
ABHD3	0.745921	3.19829e-25	up	0.645183	0.00125014	up	0.527651	0.011597	up
SERPINB8	4.92765	3.32522e-25	up	1.36306	2.76922e-09	up	1.41136	3.00591e-11	up
PBX3	-1.45766	3.50756e-25	down	-0.633489	0.0087883	down	-0.607862	0.00571775	down
PNO1	0.753984	3.78675e-25	up	0.604286	0.00236528	up	0.635441	0.00143223	up
PLEKHG6	-1.22903	4.10085e-25	down	-0.319231	0.180757	down	-0.675462	0.0257716	down
METTL7B	-1.4784	4.2424e-25	down	0.0830022	0.652289	up	-0.217033	0.421088	down
ALDH7A1	-0.733654	4.45852e-25	down	-0.488994	0.027388	down	-0.416644	0.0606238	down
PDE4D	-1.41749	4.50704e-25	down	-0.876026	7.43542e-05	down	-0.0547204	0.909467	down
IPO8	-1.29842	4.57617e-25	down	-0.538192	0.0138579	down	0.0891392	0.562692	up
STOM	-0.920939	4.6193e-25	down	-0.472829	0.0299565	down	0.192446	0.280598	up
LINC00205	-1.16687	4.63949e-25	down	-0.815817	0.000300291	down	-0.428307	0.060385	down
GREB1	-1.10501	5.03304e-25	down	0.144241	0.456523	up	0.739255	0.00127778	up
DPH2	0.805758	5.08798e-25	up	0.706065	0.00042414	up	0.490595	0.0115583	up
SCD	-0.549785	5.19399e-25	down	-0.258766	0.25528	down	-0.620461	0.00402786	down
PNLDC1	4.28834	5.22601e-25	up	2.8836	1	up	-6.65282	1	down
INTS3	-0.997762	5.23078e-25	down	-0.619476	0.00420766	down	-0.164169	0.515685	down
UBA5	-0.834019	5.29797e-25	down	-0.353027	0.114455	down	0.118792	0.47293	up
CHMP4B	0.818928	5.33149e-25	up	0.466264	0.0167807	up	0.0504479	0.695507	up
RAB8B	-1.29738	5.35728e-25	down	-0.259224	0.261361	down	0.0129503	0.834809	up
ANKRD28	-0.838826	5.42208e-25	down	-0.156954	0.525721	down	0.444906	0.0215109	up
CCN1	3.24891	5.74799e-25	up	-0.118106	0.653368	down	0.895878	7.4558e-06	up
LAMTOR1	0.812261	5.86012e-25	up	0.299598	0.124964	up	-0.00574793	0.905637	down
TFDP2	-1.21576	6.11325e-25	down	-0.195547	0.417852	down	-0.18829	0.448168	down
DDC	-0.822087	6.24377e-25	down	0.178966	0.370796	up	-6.35514	1	down
CCNT1	0.770281	6.70303e-25	up	0.289028	0.131269	up	0.256385	0.165466	up
PARM1	-1.39169	6.87187e-25	down	0.165942	0.363373	up	-0.0831779	1	down
KNL1	-1.31085	7.07433e-25	down	-0.699748	0.00126234	down	0.182987	0.299627	up
MRPL16	-1.00499	7.24334e-25	down	-0.0774221	0.809118	down	-0.295733	0.208645	down
HABP2	-1.87724	7.33552e-25	down	-1.3434	1.31578e-09	down	8.18267	1	up
CNBP	0.628153	7.39074e-25	up	0.275936	0.140825	up	0.306879	0.0999641	up
CEP192	-1.11729	7.41057e-25	down	-0.66556	0.00229597	down	-0.0578202	0.895579	down
FNTA	0.713568	7.44857e-25	up	0.299372	0.114033	up	0.172991	0.326481	up
SLC43A3	-1.35783	7.51744e-25	down	-0.224209	0.34453	down	1.12813	2.79888e-08	up
ENSG00000259976	1.5394	7.74061e-25	up	0.382171	0.0513296	up	0.327348	0.0915381	up
UCHL1	0.644	7.93915e-25	up	0.306009	0.105081	up	0.270395	0.142258	up
PLD1	-1.36545	8.06537e-25	down	-0.327654	0.150884	down	0.184709	0.301375	up
STIP1	0.979017	8.4391e-25	up	0.343746	0.0713647	up	0.434354	0.0235077	up
ENSG00000268205	1.75632	8.56131e-25	up	0.708068	0.00218598	up	-0.150827	0.624856	down
VPS18	1.03471	9.6112e-25	up	0.416617	0.034038	up	-0.0220312	0.969378	down
SRSF1	-0.603075	9.62005e-25	down	-0.170787	0.47986	down	0.331856	0.0770936	up
ARL17A	-1.35983	9.87152e-25	down	-0.590917	0.0118407	down	-0.20618	0.40132	down
PHKA2	-1.19529	1.02079e-24	down	-0.537547	0.01315	down	-0.520415	0.0189712	down
EIF1	0.715107	1.09158e-24	up	0.386016	0.044621	up	0.196569	0.268112	up
URGCP	1.38908	1.09972e-24	up	0.693682	0.000598556	up	0.281715	0.134337	up
MST1L	-1.7953	1.26606e-24	down	-0.296593	0.33018	down	-0.868939	1	down
EBP	-0.624402	1.27285e-24	down	-0.624307	0.00391555	down	-0.375687	0.0988937	down
UPF1	0.647296	1.30815e-24	up	0.641078	0.00117955	up	0.298383	0.110046	up
HINT3	-1.30636	1.41961e-24	down	-0.57227	0.00894164	down	-0.36322	0.115096	down
FAM214B	1.74955	1.42623e-24	up	0.860593	8.93169e-05	up	-0.499941	0.0265854	down
GRIK5	5.80735	1.52096e-24	up	10.1528	1	up	0.834346	1	up
TINAGL1	1.39318	1.56068e-24	up	-0.177033	0.464812	down	-0.631391	0.00929785	down
SUSD1	0.899065	1.61509e-24	up	0.086605	0.599559	up	-0.0331246	0.990412	down
COL6A2	4.3825	1.65675e-24	up	0.399188	0.0752105	up	-0.349874	0.11916	down
ZNF281	0.816104	1.69886e-24	up	-0.250304	0.278039	down	0.304574	0.10624	up
TNXB	4.07575	1.6989e-24	up	2.08721	1	up	1.00661	1	up
TMEM199	0.761356	1.72635e-24	up	0.110062	0.515329	up	0.206778	0.261081	up
USP36	0.959317	1.81008e-24	up	0.712997	0.000379634	up	0.478718	0.0142217	up
NMNAT1	1.03178	1.81873e-24	up	0.518499	0.012623	up	0.208418	0.305238	up
JUND	0.994842	1.89928e-24	up	0.51587	0.0105722	up	-0.590578	0.00787268	down
LINC00511	1.62464	1.90818e-24	up	0.0422745	0.762034	up	1.71528	1	up
DDX21	0.547972	2.03613e-24	up	0.568665	0.00378754	up	0.891029	8.04172e-06	up
GPSM1	2.8581	2.11666e-24	up	0.721787	0.00085057	up	-0.193174	0.435421	down
CPEB4	1.37628	2.26189e-24	up	-0.140078	0.585015	down	0.00497367	0.874698	up
HLTF	-1.31529	2.37325e-24	down	-0.308625	0.172161	down	0.264329	0.153987	up
ELAPOR1	2.92396	2.37547e-24	up	1.49976	1	up	0.819975	0.00216894	up
RHBDF1	1.3078	2.4823e-24	up	0.257662	0.187402	up	-0.275502	0.239695	down
CDC25C	-1.71553	2.5564e-24	down	-0.797723	0.000274717	down	0.190718	0.290549	up
ASF1A	0.823993	2.68912e-24	up	0.160171	0.370855	up	0.495288	0.0114206	up
ESPN	-1.64906	2.69691e-24	down	-0.533684	0.0358753	down	6.85862	1	up
LINC01224	-2.00965	2.94034e-24	down	-1.2281	8.96666e-06	down	-0.417806	1	down
DDAH2	-0.850352	2.98588e-24	down	-0.956719	1.282e-05	down	-1.00162	3.87097e-06	down
SOCS2	3.37645	3.16165e-24	up	0.765801	0.00148822	up	-0.397058	0.0834289	down
SMC1A	-0.681936	3.25001e-24	down	-0.31485	0.158594	down	0.150542	0.37733	up
ACOX2	-1.72199	3.27627e-24	down	0.470017	0.0538168	up	-0.0510912	0.961055	down
DGAT2	-1.03977	3.2841e-24	down	-0.471139	0.0347301	down	0.171629	0.327953	up
CYP1A1	1.19683	3.31673e-24	up	0.25112	0.197821	up	-0.147079	0.616407	down
HS3ST5	-3.63398	3.32192e-24	down	0.147828	1	up	0.177045	1	up
PPIL2	-1.06905	3.48627e-24	down	-0.494038	0.0255082	down	-0.087823	0.77798	down
NOL4L	-1.28953	3.63618e-24	down	-0.0507692	0.916654	down	-0.156629	0.540171	down
DAAM1	1.30401	3.65127e-24	up	0.446297	0.0245144	up	-0.262164	0.267674	down
YKT6	0.700375	3.7591e-24	up	0.359647	0.0608536	up	0.0470108	0.706152	up
NDRG2	-1.49582	3.81957e-24	down	-1.0584	1.78311e-05	down	-0.233725	0.330306	down
FOXA1	-1.10465	4.06989e-24	down	-0.899133	3.77082e-05	down	-0.0660361	1	down
AAAS	-0.972287	4.0832e-24	down	-0.830654	0.000127184	down	-0.501196	0.0222839	down
DNAJC7	0.675004	4.15511e-24	up	0.356435	0.0636453	up	0.234543	0.199837	up
ZNF587	0.773045	4.34178e-24	up	0.242406	0.196025	up	-0.116803	0.680179	down
B4GAT1	-2.6447	4.82783e-24	down	-1.04611	1.10915e-06	down	-0.830851	0.000105486	down
RUSC1	-0.947128	4.90046e-24	down	-0.298661	0.187416	down	-0.666118	0.00221338	down
SOGA1	1.13918	5.02541e-24	up	0.607383	0.00232729	up	0.275085	0.137551	up
CIDEB	2.22924	5.27454e-24	up	1.2693	1	up	-8.56488	1	down
DOCK4	-1.36748	5.38535e-24	down	-0.795095	0.000218535	down	0.174942	0.331988	up
HSPA4	1.03217	5.40446e-24	up	0.422027	0.0289032	up	0.42249	0.02731	up
DLG4	2.76837	5.57399e-24	up	0.323621	0.257532	up	-0.41756	0.0646812	down
SEPTIN11	-0.681207	5.89065e-24	down	-0.279415	0.222955	down	-0.0656311	0.86458	down
MTF1	0.843438	6.06188e-24	up	0.504446	0.0120058	up	0.149053	0.391667	up
ZNF274	1.19704	6.06372e-24	up	0.311586	0.104131	up	-0.14947	0.575449	down
DBI	-0.713341	6.07834e-24	down	-0.347203	0.121003	down	-0.566567	0.00986476	down
NCAPG	-0.926759	6.1868e-24	down	-0.397261	0.0721794	down	0.227863	0.208978	up
SCOC	-0.946841	6.20556e-24	down	-0.210775	0.373444	down	0.240735	0.193326	up
SIPA1L3	-0.925325	6.29899e-24	down	-0.76026	0.000388387	down	0.233279	0.203633	up
GOSR2	0.67027	6.73699e-24	up	0.568891	0.00414373	up	-0.106781	0.712004	down
LINC00261	-1.23614	6.84646e-24	down	-0.520963	0.0164789	down	0.886202	1	up
MORC2	0.706398	7.30915e-24	up	0.324249	0.0887388	up	0.486832	0.0128767	up
PHLPP2	0.911728	7.32112e-24	up	0.19019	0.300592	up	0.270886	0.149289	up
PPP1R15B	0.703449	7.83259e-24	up	0.616178	0.00197087	up	0.181495	0.304176	up
LIG1	-0.965252	8.08931e-24	down	-0.704126	0.00114187	down	-0.448731	0.0436627	down
TTLL3	1.52427	8.47861e-24	up	0.432098	0.0484336	up	-0.193008	0.456478	down
PES1	0.636814	8.5873e-24	up	0.411634	0.0333836	up	0.472954	0.0144059	up
PPARA	-1.04488	8.72411e-24	down	-0.0284069	1	down	-0.396973	0.0911898	down
SULT2A1	-1.30662	8.80494e-24	down	-0.0433688	0.96675	down	0	1	no
TMEM9	-0.964645	8.86757e-24	down	-0.27048	0.24429	down	-0.551528	0.0115049	down
MPZL2	-1.55327	8.91111e-24	down	-0.22749	0.343984	down	-0.833873	0.00389978	down
ZNF770	0.698115	9.2376e-24	up	0.653311	0.00115476	up	0.288721	0.122795	up
NMD3	0.811534	9.6695e-24	up	0.453935	0.0210422	up	0.338851	0.0752286	up
ZNF142	0.747728	1.01595e-23	up	0.65108	0.00115213	up	0.272595	0.143471	up
PRPF8	-0.732434	1.01814e-23	down	-0.00830077	0.93078	down	-0.0365694	0.975147	down
ACOT13	-0.949663	1.12421e-23	down	-0.437855	0.0511616	down	-0.0280168	0.995682	down
LMCD1	1.93693	1.16197e-23	up	0.451548	0.0215638	up	-0.185424	0.466981	down
RND1	1.11667	1.20057e-23	up	1.43347	2.43294e-11	up	-1.64916	4.72714e-09	down
STAM	0.898572	1.21319e-23	up	0.381686	0.0507664	up	0.381593	0.0464287	up
MAFG	1.09361	1.22234e-23	up	0.413462	0.0349858	up	0.389689	0.0416384	up
RBM39	0.713044	1.23179e-23	up	0.390716	0.042432	up	0.143719	0.396156	up
RPA1	-1.14067	1.26243e-23	down	-0.523975	0.0158296	down	-0.0699973	0.846887	down
SSBP4	-1.4467	1.2643e-23	down	-0.678926	0.00262481	down	-0.428739	0.0586451	down
CEP43	-1.14944	1.27061e-23	down	-0.123895	0.64105	down	0.315506	0.0976049	up
DNAH1	1.77309	1.27364e-23	up	0.15673	0.431102	up	-0.110232	0.759827	down
ENSG00000273066	-1.9545	1.47825e-23	down	-1.34561	1.28389e-06	down	-0.344064	0.263918	down
PPME1	0.921825	1.53692e-23	up	0.203757	0.265889	up	-0.0265626	0.984458	down
C5	-0.584319	1.55775e-23	down	-0.790422	0.000207594	down	0.145471	0.429	up
RRAGC	1.40753	1.58243e-23	up	0.0712813	0.646189	up	-0.0821755	0.803246	down
AIFM2	1.01364	1.66866e-23	up	0.366996	0.0571474	up	0.480412	0.0136053	up
GALNT13	-0.930315	1.86907e-23	down	-0.731781	0.00133986	down	0.355945	0.0866052	up
SAMHD1	-1.37464	1.88856e-23	down	-0.640192	0.00446849	down	-0.647822	0.00291933	down
LGR4	-0.921378	1.94784e-23	down	-0.458337	0.0361229	down	-0.775248	0.000336397	down
UNC5B	2.54481	2.19965e-23	up	0.654404	0.00129448	up	-0.793168	0.000231419	down
CFAP44	-1.44824	2.21822e-23	down	-1.09808	8.38994e-07	down	-0.297374	0.219109	down
CDC42EP4	-0.911405	2.27468e-23	down	-0.272074	0.236354	down	-0.0391255	0.967367	down
ANKRD10	0.899329	2.46839e-23	up	0.89086	1.23823e-05	up	0.170266	0.337689	up
TMEM222	0.83447	2.49465e-23	up	0.748622	0.00022667	up	0.314102	0.0959488	up
LARP4B	0.760228	2.60646e-23	up	0.497356	0.0118819	up	0.271686	0.143906	up
NCAPD3	-1.11866	2.66871e-23	down	-0.223636	0.336762	down	0.1581	0.360289	up
GNPAT	-0.768761	2.76241e-23	down	-0.258449	0.260882	down	-0.0446744	0.946173	down
OIP5	-1.62065	2.85904e-23	down	-0.905739	5.29834e-05	down	-0.102991	0.731653	down
JOSD1	0.885682	2.9159e-23	up	0.34224	0.0743218	up	0.0709225	0.62419	up
TARS2	-1.32342	2.92383e-23	down	-0.48693	0.0309547	down	0.161327	0.356356	up
USP13	-1.04296	2.93952e-23	down	-0.686936	0.00189581	down	0.242787	0.186839	up
RAB43	-1.49831	3.01874e-23	down	-1.26619	4.19365e-09	down	-0.0314019	0.997668	down
LRP11	-1.21723	3.06509e-23	down	-0.508324	0.0204052	down	-0.0197709	0.95962	down
ENSG00000268400	6.11619	3.20061e-23	up	0.0712903	0.770606	up	-8.29762	1	down
UBR4	0.725364	3.37688e-23	up	0.146581	0.399154	up	0.207549	0.24566	up
GNS	0.661903	3.42234e-23	up	0.0486988	0.715446	up	-0.00807586	0.913587	down
TUBB8B	-2.90517	3.53692e-23	down	-1.09864	1	down	-9.85669	1	down
SLC17A9	-0.679028	3.85986e-23	down	-0.431192	0.0496007	down	-0.076808	0.824282	down
CASP6	-1.2827	4.19815e-23	down	-0.287501	0.220567	down	-0.297794	0.210883	down
MSH2	-1.48414	4.62771e-23	down	-0.238365	0.316058	down	0.0942177	0.546136	up
WDR45	0.879401	4.82258e-23	up	0.498931	0.0114431	up	-0.248335	0.298468	down
PPM1H	-0.893196	4.91615e-23	down	-0.153762	0.556669	down	-0.330825	0.149335	down
KCTD5	1.20719	5.01966e-23	up	0.707404	0.000410866	up	0.216565	0.233916	up
FMOD	-0.858449	5.08388e-23	down	-0.502302	0.0266345	down	-0.618537	0.0218245	down
MAPK8IP2	1.9428	5.32518e-23	up	0.510765	0.0119385	up	-0.239482	0.419926	down
RAD21	-0.72269	5.4406e-23	down	-0.335856	0.131789	down	-0.0725214	0.835887	down
RBMXL1	-1.41704	5.57377e-23	down	-0.564162	0.013784	down	-0.269388	0.25204	down
EXTL2	-1.23467	5.70901e-23	down	-0.243053	0.311062	down	-0.430577	0.0537779	down
NUDT19	1.11135	5.71913e-23	up	0.933691	7.86227e-06	up	0.083132	0.614248	up
SHB	1.26199	5.97425e-23	up	0.428585	0.0318833	up	0.451892	0.0209914	up
AVPR1A	-1.80734	6.03952e-23	down	0.219338	1	up	-1.59278	7.43745e-09	down
MICAL2	1.04653	6.13999e-23	up	-0.432026	0.04782	down	0.314817	0.0979154	up
TSPAN14	-0.850563	6.25392e-23	down	-0.174151	0.479418	down	2.77208e-06	0.884082	up
SLCO1A2	-1.67302	6.50009e-23	down	-0.810261	0.000526916	down	-0.276764	0.273639	down
RNF185	1.10783	6.7621e-23	up	0.44233	0.0240035	up	-0.142691	0.589872	down
AFF4	1.0212	7.31164e-23	up	0.191438	0.289728	up	0.265719	0.149219	up
DRAM1	-0.827287	7.58551e-23	down	-0.0603912	0.881947	down	0.417883	0.0351744	up
RAB3D	-1.06731	7.66934e-23	down	-0.133289	0.608638	down	-0.496849	0.0419837	down
EPHB4	-1.00797	7.97845e-23	down	-0.273649	0.228771	down	-0.116219	0.676375	down
VCL	0.816806	8.02023e-23	up	0.093327	0.561544	up	0.0807584	0.587611	up
ZFPM1	-1.22352	8.64083e-23	down	-1.04237	6.08369e-06	down	0.813883	0.00115324	up
MED15	1.02621	8.67632e-23	up	0.676296	0.000724107	up	0.2103	0.243853	up
CNOT8	-0.971895	9.69744e-23	down	-0.430855	0.0499949	down	-0.285776	0.215147	down
TRIM34	-5.54069	9.7393e-23	down	0.253449	0.286964	up	-1.19508	1.22327e-06	down
LRRC8C	-1.53715	1.05536e-22	down	0.462991	0.0291219	up	-0.480477	0.0313865	down
TUFT1	1.16626	1.07582e-22	up	0.0871371	0.586721	up	0.522447	0.00877151	up
NR4A2	-1.95506	1.07659e-22	down	-0.423006	0.0890273	down	-0.405038	0.11516	down
LINC01564	5.0635	1.08285e-22	up	3.74523	1	up	0	1	no
DDX31	0.809263	1.08692e-22	up	0.930392	5.46547e-06	up	0.449257	0.0231864	up
MRPL41	-1.01278	1.11835e-22	down	-0.120411	0.655485	down	-0.443731	0.0508305	down
FBN1	-1.28139	1.14467e-22	down	-0.94562	9.30904e-06	down	-0.629	0.00351958	down
ACTG1	0.635997	1.20559e-22	up	-0.0760161	0.806766	down	-0.168979	0.497217	down
SSTR1	-2.49581	1.20901e-22	down	-0.413819	0.101556	down	-6.84574	1	down
CLRN3	-1.14485	1.2159e-22	down	-0.844083	0.00298939	down	10.3663	1	up
ASAP3	-1.00265	1.27492e-22	down	-0.69323	0.0015802	down	-0.454267	0.041747	down
CTSB	0.778004	1.28261e-22	up	0.236443	0.203052	up	-0.0819508	0.799144	down
MPST	-0.862574	1.28985e-22	down	-0.44257	0.0463303	down	-0.43923	0.0505868	down
PIF1	-2.26879	1.48715e-22	down	-1.05366	6.51545e-06	down	0.115185	0.486059	up
BRD9	0.849245	1.5102e-22	up	0.742541	0.000262677	up	0.432296	0.0252579	up
CACYBP	1.05281	1.61071e-22	up	0.395059	0.0410606	up	0.358568	0.0589956	up
MAP1LC3B2	2.13165	1.70496e-22	up	1.26822	2.33403e-06	up	-0.0768661	0.919557	down
YTHDF2	0.731614	1.7346e-22	up	0.463979	0.0175605	up	0.418607	0.0296739	up
ARHGAP19	-1.33711	1.74161e-22	down	-0.512719	0.0195616	down	-0.21867	0.362513	down
WSB2	0.758011	1.79576e-22	up	-0.154039	0.540464	down	0.151839	0.377805	up
ENPP1	-0.690046	1.84328e-22	down	-0.651058	0.00272044	down	-0.484327	0.0286656	down
CCNG2	-1.65168	1.96276e-22	down	-1.56191	3.13372e-11	down	-0.602455	0.00603945	down
ZNF473	0.990489	2.02277e-22	up	1.08047	1.41209e-07	up	0.5686	0.00465003	up
GRINA	0.691001	2.05078e-22	up	0.381098	0.0491627	up	0.0527436	0.688663	up
FDPS	0.527038	2.07542e-22	up	-0.204151	0.385465	down	-0.509967	0.0196442	down
CLDN4	2.75562	2.08979e-22	up	0.140354	0.472762	up	1.15428	5.40142e-08	up
DHX32	0.892012	2.20306e-22	up	-0.185714	0.449385	down	0.167519	0.342971	up
ACSF2	-1.03471	2.20778e-22	down	-0.659362	0.00299204	down	-0.152815	0.574029	down
MIDN	0.785313	2.25507e-22	up	0.233932	0.206835	up	0.0923612	0.552699	up
RHOBTB3	-1.15899	2.294e-22	down	-0.971313	7.36933e-06	down	0.120016	0.462939	up
FBXL19-AS1	1.28257	2.38643e-22	up	-0.325453	0.187081	down	-0.0681616	0.883608	down
LPIN2	0.788638	2.44422e-22	up	-0.106619	0.695711	down	-0.230025	0.335503	down
CHORDC1	1.16823	2.45898e-22	up	0.579309	0.00334819	up	0.7928	7.50872e-05	up
SLC25A11	-1.14487	2.5313e-22	down	-0.528301	0.0166037	down	-0.529044	0.0161813	down
TMEM237	-1.24141	2.5499e-22	down	-0.610776	0.00535321	down	-0.214829	0.372061	down
TANGO2	1.026	2.56165e-22	up	0.369017	0.0622749	up	0.27437	0.146353	up
ANXA3	1.56644	2.60395e-22	up	-0.862475	7.13867e-05	down	0.333437	0.100533	up
CS	-0.586032	2.66342e-22	down	-0.222031	0.339463	down	-0.0856886	0.786932	down
PITPNM1	-0.878867	2.81432e-22	down	-0.466362	0.0326533	down	-0.159784	0.526661	down
ZNF800	0.92952	2.82921e-22	up	0.288541	0.135215	up	0.378136	0.0537561	up
NIP7	0.77598	2.83157e-22	up	0.466388	0.0179776	up	0.548873	0.00506835	up
NIF3L1	-1.15316	2.96648e-22	down	-0.498064	0.0251771	down	0.0250944	0.790958	up
SEH1L	0.640108	3.08559e-22	up	0.415029	0.0343297	up	0.34323	0.0729785	up
HDAC3	-0.886317	3.20063e-22	down	-0.286463	0.206253	down	-0.0369736	0.976178	down
KIF24	-1.72993	3.2111e-22	down	-0.565522	0.0162363	down	-0.218537	0.367845	down
ATP6V0A2	0.849348	3.21558e-22	up	0.815086	6.11777e-05	up	0.521679	0.00804646	up
HIBADH	-0.862517	3.26099e-22	down	-0.0652662	0.855391	down	-0.366534	0.105034	down
SMAP2	-1.12553	3.3858e-22	down	-0.456399	0.0384302	down	0.296185	0.119154	up
RTKN2	-1.75215	3.57542e-22	down	-0.90846	7.37682e-05	down	-0.0612907	0.887673	down
ZNF746	0.9883	3.58619e-22	up	0.568738	0.00489144	up	0.111443	0.513062	up
SNX10	-1.25445	3.62164e-22	down	-0.523104	0.0338281	down	0.115625	0.501496	up
FAM8A1	-1.08069	3.78489e-22	down	-0.117008	0.664735	down	-0.484888	0.0325309	down
GLRX5	-0.96299	3.86114e-22	down	-0.160601	0.52935	down	-0.0555707	0.905416	down
CCHCR1	-1.50917	3.91394e-22	down	-0.801324	0.000360028	down	-0.241572	0.308373	down
TCTN3	-1.06273	4.21026e-22	down	-0.121111	0.655672	down	-0.268801	0.250029	down
GET1	-1.00164	4.25911e-22	down	-0.813126	0.000307019	down	-0.433939	0.0601638	down
BAAT	3.7985	4.27666e-22	up	-0.227319	0.442546	down	0.354921	1	up
GEM	3.63236	4.38689e-22	up	0.816241	0.000276431	up	0.681525	0.00114522	up
RPS27L	-0.968584	4.61622e-22	down	-0.389375	0.0843866	down	-0.408342	0.0769087	down
ZNF622	1.04632	4.69245e-22	up	0.653079	0.00109191	up	0.251095	0.174234	up
RERE	-0.7605	4.79042e-22	down	-0.345359	0.122265	down	0.0771087	0.601198	up
SKP2	-1.95373	4.88564e-22	down	-0.877124	4.1828e-05	down	0.0216373	0.799501	up
ANKRD9	-1.45089	4.89364e-22	down	-0.922392	0.000105725	down	-0.491618	0.0286834	down
NLGN2	-1.39963	4.92085e-22	down	-0.203682	0.461918	down	-0.475249	0.0316317	down
ENSG00000260196	1.20298	4.9274e-22	up	1.0605	2.52223e-06	up	0.235043	0.31356	up
IPO9	-0.769428	5.00693e-22	down	-0.304996	0.177677	down	-0.0898903	0.771176	down
ERGIC1	-0.590656	5.0307e-22	down	-0.190055	0.423794	down	-0.181636	0.460508	down
MMP15	-0.912093	5.27836e-22	down	-0.934591	1.44729e-05	down	-0.390603	0.0957318	down
RASSF6	1.37208	5.45356e-22	up	0.367165	0.0959462	up	0.528074	1	up
UCA1	3.6459	5.46256e-22	up	0.757401	0.00279546	up	0.427795	0.0448306	up
CENPK	-0.926597	5.84911e-22	down	-0.807812	0.000207226	down	0.0260226	0.787885	up
PRICKLE3	1.0818	5.85487e-22	up	0.820694	7.22807e-05	up	0.181922	0.356831	up
PDIA3	-0.550468	5.91605e-22	down	-0.286495	0.203333	down	-0.196869	0.415224	down
ETNK2	-1.2663	5.93462e-22	down	-0.415741	0.0850817	down	-0.641797	0.00392957	down
SFXN3	-1.28248	6.51845e-22	down	-0.701686	0.00179253	down	-0.313067	0.175076	down
MACROH2A2	-1.26934	6.55287e-22	down	-1.38925	1.37285e-09	down	-0.247387	0.29502	down
RBM12B	-0.802818	6.79546e-22	down	-0.348514	0.127226	down	0.0866422	0.572302	up
SRMS	6.68159	7.07575e-22	up	1.50117	1	up	-2.19564	1	down
ALS2CL	1.2278	7.16092e-22	up	0.208282	0.283417	up	-0.357836	0.26254	down
CCDC69	-1.09527	7.33908e-22	down	-0.847196	0.000221923	down	-1.03797	6.14199e-06	down
PUM3	0.776447	7.45967e-22	up	0.381094	0.0516331	up	0.781289	9.29604e-05	up
XKR8	-1.15702	7.49024e-22	down	0.34523	0.0904085	up	-0.245287	0.33369	down
GGCX	-0.679949	7.59749e-22	down	-0.574072	0.00854508	down	-0.405089	0.0715734	down
RCE1	0.653333	7.67228e-22	up	0.57816	0.0037651	up	0.275306	0.140238	up
AXIN1	1.05113	7.72324e-22	up	0.992438	1.26952e-06	up	0.42693	0.0285824	up
ASAP1	1.00279	8.01019e-22	up	0.601802	0.00245603	up	0.37428	0.0501828	up
SUCLG1	-0.706136	8.04128e-22	down	-0.0261331	1	down	0.053599	0.685087	up
GTF2I	-0.811431	8.26484e-22	down	-0.457903	0.035977	down	-0.116798	0.674956	down
INSIG2	-1.5015	8.38119e-22	down	-0.260965	0.278255	down	-0.16415	0.535053	down
FGA	-1.02003	9.74875e-22	down	-0.866323	4.53226e-05	down	0.320321	0.192839	up
ENSG00000263096	3.34256	9.9099e-22	up	1.16086	1	up	-1.00934	1	down
ZUP1	0.894108	9.9778e-22	up	0.510429	0.0110756	up	0.402427	0.0440433	up
GNL2	0.636849	1.08758e-21	up	0.631825	0.00148958	up	0.45457	0.0185863	up
LRRC8A	1.04187	1.08808e-21	up	-0.0625709	0.859321	down	0.368094	0.0534273	up
MED10	0.998229	1.1099e-21	up	0.729194	0.000361117	up	0.2801	0.135636	up
EID3	3.26158	1.13525e-21	up	0.826712	1	up	4.07455	1	up
MRTFA	0.995293	1.19641e-21	up	0.676035	0.000798423	up	0.135359	0.423771	up
TMEM200A	-1.51771	1.24646e-21	down	0.341644	1	up	0.00636043	0.867846	up
SNCAIP	-1.90036	1.25988e-21	down	-1.75278	3.57744e-14	down	-1.08576	2.77601e-06	down
LPIN1	1.13137	1.27776e-21	up	0.38752	0.0501309	up	-0.265197	0.256031	down
ECE1	-0.807129	1.29018e-21	down	-0.966169	5.77856e-06	down	-0.163744	0.514267	down
ZNF33A	-0.973029	1.31579e-21	down	-0.104276	0.711098	down	-0.305021	0.190323	down
DHX37	0.705727	1.37197e-21	up	0.652615	0.00103818	up	0.71131	0.00034716	up
PLEKHG1	-1.35341	1.57123e-21	down	0.517036	0.0177378	up	-0.556021	0.0278065	down
BRIP1	-1.33349	1.57744e-21	down	-0.508153	0.0237925	down	0.371716	0.0545155	up
ISX	-1.89722	1.60711e-21	down	-1.41905	9.36799e-09	down	0	1	no
AP5Z1	2.07861	1.69955e-21	up	0.884997	1.34668e-05	up	0.101983	0.522073	up
ENSG00000260121	1.48878	1.75238e-21	up	0.773647	0.00902528	up	0.529801	0.0288887	up
SRGAP2C	-1.11677	1.77194e-21	down	-0.939674	2.25419e-05	down	-0.0485177	0.930206	down
HSPA8	0.5791	1.87436e-21	up	0.610512	0.00191998	up	0.657481	0.000812517	up
GPRC5C	1.0883	1.95639e-21	up	-0.00736575	0.932755	down	0.275581	1	up
HEY1	1.67794	1.98664e-21	up	0.753955	1	up	-0.45391	0.0525885	down
ANKLE2	0.820226	1.99139e-21	up	0.618801	0.00182985	up	0.343762	0.0698731	up
OSER1	1.02716	2.03852e-21	up	0.159486	0.379938	up	0.114312	0.487212	up
STX10	-1.0034	2.09386e-21	down	-0.60057	0.0061657	down	-0.478003	0.0312168	down
IMMT	-0.699198	2.26502e-21	down	-0.574208	0.00798888	down	-0.154753	0.544692	down
TLE3	0.96067	2.28089e-21	up	0.793122	0.000159034	up	0.266426	0.150177	up
ZNF614	1.25402	2.29333e-21	up	0.999139	2.00073e-06	up	0.534864	0.00883197	up
COQ3	-1.4294	2.36503e-21	down	-0.791459	0.000561867	down	-0.206448	0.431651	down
AS3MT	-1.09124	2.53213e-21	down	-0.707041	0.00140693	down	-0.0789043	0.821507	down
GCNA	2.40887	2.56507e-21	up	1.45133	1	up	0.30641	1	up
CCDC93	0.760077	2.60488e-21	up	0.407809	0.0363911	up	0.328671	0.0837965	up
TSR1	0.609801	2.62346e-21	up	0.6384	0.00128397	up	0.518876	0.00756792	up
DLX6-AS1	-1.57153	3.03635e-21	down	-1.08253	3.41145e-06	down	-0.711635	0.00190785	down
GLRX3	0.612868	3.05157e-21	up	0.189849	0.295745	up	0.342446	0.0707371	up
RFPL4B	1.23916	3.27045e-21	up	0.0550416	0.7002	up	0.204081	0.275158	up
CLMN	-1.68323	3.43514e-21	down	-0.349018	0.171249	down	0.0995767	0.54281	up
ZNF532	1.09669	3.51084e-21	up	0.295391	0.127596	up	0.04365	0.718916	up
TCP11L2	1.91643	3.56525e-21	up	-0.705926	1	down	-1.04614	2.01084e-05	down
SLC10A3	1.13292	3.58706e-21	up	0.488158	0.016422	up	-0.418764	0.0748627	down
HSPA1A	3.98258	3.66653e-21	up	2.19549	2.73238e-25	up	1.2269	1.56024e-09	up
MCF2L	-1.88851	3.66764e-21	down	-1.03672	0.000217523	down	-0.25343	0.361534	down
DEPDC1B	-1.28797	3.73252e-21	down	-0.551885	0.0119543	down	0.250008	0.178775	up
CELF6	14.1286	3.81523e-21	up	7.73525	1	up	2.12702	1	up
NUDT21	-0.7822	3.91428e-21	down	-0.0852624	0.774556	down	0.0618476	0.653663	up
PDRG1	0.987148	4.08595e-21	up	0.860723	2.37897e-05	up	0.226158	0.225054	up
HADH	-0.963593	4.51817e-21	down	-0.368683	0.102673	down	-0.300208	0.197811	down
CKAP4	-0.730893	4.57808e-21	down	-0.44387	0.0427491	down	-0.147898	0.565376	down
SEPTIN7P13	-1.80797	4.72195e-21	down	-1.59506	9.50871e-10	down	0.358078	0.119336	up
TIMELESS	-0.667977	5.07571e-21	down	-0.442134	0.0434349	down	-0.257249	0.268956	down
ZFP36L2	-0.732939	5.12514e-21	down	-0.236151	0.316026	down	-0.0394311	0.966975	down
CLTA	0.582742	5.27318e-21	up	0.20545	0.2596	up	-0.138722	0.596135	down
SERPINF2	-0.704582	5.43586e-21	down	0.229773	0.284148	up	-0.784618	1	down
TTC17	0.70885	5.48181e-21	up	0.491462	0.0123039	up	0.355465	0.0605984	up
BRAT1	-0.870208	5.54715e-21	down	-0.0207735	0.980539	down	-0.0642176	0.871114	down
YRDC	1.14715	5.58594e-21	up	0.506963	0.0126039	up	0.752894	0.000250298	up
PLEKHA5	-0.811287	5.64302e-21	down	-0.635412	0.00354589	down	-0.116346	0.680207	down
TRIB3	0.986105	5.81404e-21	up	0.297838	0.115513	up	0.0678565	0.638467	up
NEK2	-1.5319	5.94759e-21	down	-0.640413	0.00296793	down	0.0767136	0.604986	up
ZNF69	-1.1635	6.09411e-21	down	-0.0588782	0.916434	down	-0.915088	1	down
LRP12	1.16295	6.18922e-21	up	0.560033	0.00506623	up	0.328617	0.0824128	up
ZCCHC7	0.873316	6.29588e-21	up	0.739664	0.000254714	up	0.33096	0.0871128	up
PLEKHM2	0.761384	6.40078e-21	up	0.381158	0.0490167	up	0.0963787	0.538095	up
SYT2	-1.01763	6.70105e-21	down	-0.0691276	1	down	0.502623	0.0508008	up
DEK	-0.679406	7.27445e-21	down	-0.29778	0.18716	down	0.00707586	0.85584	up
FRMD8	1.2064	7.59345e-21	up	0.413554	0.0378213	up	-0.252425	0.294213	down
NFE2L1	0.568912	8.07768e-21	up	0.140982	0.415091	up	-0.34819	0.120522	down
PODXL2	-0.836952	8.29225e-21	down	-0.284719	0.223884	down	-0.248934	1	down
UBTF	0.613944	8.39335e-21	up	0.11715	0.490885	up	-0.108867	0.702665	down
NSL1	-0.90485	8.50145e-21	down	-0.274521	0.235265	down	-0.00280449	0.896556	down
RNF6	0.779874	8.509e-21	up	0.550121	0.00552788	up	0.262433	0.160063	up
STEAP1	-1.22879	8.68873e-21	down	0.149634	0.445652	up	0.525987	0.0124179	up
RNF157	-0.721442	8.83106e-21	down	-0.456355	0.0401942	down	0.370229	0.0555677	up
SLC27A2	-1.57334	8.85016e-21	down	-2.02705	1	down	0.87877	0.0010962	up
EPHA1	-2.58998	9.22391e-21	down	-1.39765	7.99014e-09	down	0.39116	1	up
PIP4K2C	0.674413	9.24624e-21	up	0.30199	0.112122	up	-0.0260525	0.985519	down
WASHC5	0.763288	9.35487e-21	up	0.173835	0.335046	up	0.0474277	0.707019	up
TAF1C	0.756031	9.6021e-21	up	0.338941	0.082885	up	0.0519179	0.69086	up
ERLIN1	-0.841773	9.94321e-21	down	-0.432741	0.0493008	down	0.0839533	0.57899	up
SFXN2	-1.33734	1.07408e-20	down	-1.05078	2.3794e-05	down	-0.558512	0.0148026	down
PTTG1	-0.969685	1.07609e-20	down	-0.552531	0.0106295	down	-0.144109	0.582834	down
TSC22D3	-1.39712	1.14062e-20	down	0.00643325	0.877106	up	-1.19043	3.25424e-07	down
AMDHD1	-1.36423	1.14458e-20	down	-0.561724	0.024068	down	-0.353045	1	down
ENSG00000289857	-2.97702	1.14699e-20	down	-1.27392	1.25559e-05	down	0	1	no
ENSG00000244062	-3.06571	1.14914e-20	down	0.154315	0.640257	up	0	1	no
DEPTOR	-2.29546	1.15181e-20	down	0.79378	0.0027621	up	-1.28898	1	down
KIF15	-1.13903	1.16688e-20	down	-0.358142	0.116389	down	0.0931174	0.550705	up
MARCKS	-0.680437	1.16731e-20	down	-0.708204	0.000943489	down	-0.256674	0.271762	down
SARM1	1.74772	1.16853e-20	up	-0.136343	0.601516	down	-1.28381	4.14739e-07	down
ABHD5	1.22171	1.19626e-20	up	1.00388	1.16651e-06	up	0.405242	0.0419852	up
REXO1	0.677576	1.21725e-20	up	0.587784	0.00310141	up	0.206029	0.253354	up
ZPR1	0.717469	1.23427e-20	up	0.65442	0.00102536	up	0.446752	0.0212865	up
TTN	-0.823219	1.24622e-20	down	-1.12417	1.77671e-07	down	-0.274011	0.240453	down
STAT6	2.6564	1.27744e-20	up	-0.265121	0.259309	down	-0.172043	0.488692	down
FHL2	2.54158	1.30753e-20	up	0.840068	3.6798e-05	up	0.556457	0.00489182	up
NAT14	-1.58436	1.34453e-20	down	-0.386416	0.129708	down	-0.473156	0.0375919	down
AHCTF1	0.53256	1.44452e-20	up	0.434933	0.0249896	up	0.495445	0.0107316	up
SIK2	-0.838149	1.45293e-20	down	-0.0904597	0.762621	down	0.0348476	0.75533	up
FCGBP	1.04176	1.48599e-20	up	1.77332	2.00828e-12	up	-1.34483	8.30361e-09	down
NDUFA5	-0.765487	1.50218e-20	down	-0.6977	0.00125931	down	-0.121843	0.661439	down
HTATIP2	0.724111	1.50931e-20	up	0.360357	0.0620805	up	0.659606	0.000863498	up
HP	-1.08314	1.51382e-20	down	-1.57456	1	down	0	1	no
CBWD5	0.962268	1.59739e-20	up	-0.138103	0.656899	down	0.395427	0.0448276	up
PRDM2	1.0032	1.61261e-20	up	0.325052	0.0933999	up	0.097181	0.539564	up
FADS1	-0.666412	1.65612e-20	down	-0.401915	0.0692819	down	-0.610674	0.00473157	down
DKC1	0.546704	1.65677e-20	up	0.614387	0.00188253	up	0.679952	0.000599217	up
RNASEH2A	-1.07925	1.74819e-20	down	-0.342719	0.128747	down	-0.255879	0.278553	down
KLF15	-1.53204	1.74936e-20	down	-1.16317	2.69382e-05	down	-0.448699	0.0788218	down
BTD	-0.732204	1.84292e-20	down	-0.72021	0.000949789	down	-0.432874	0.0575293	down
TTC39B	-1.78301	1.87294e-20	down	-0.127937	0.753401	down	-0.0361608	0.964491	down
BLMH	-0.817582	1.94317e-20	down	-0.14475	0.565216	down	0.208767	0.247418	up
RAVER2	-1.26266	1.95024e-20	down	0.266522	0.231996	up	-0.2167	0.371134	down
NAB1	-0.980487	1.96383e-20	down	-0.688944	0.00173235	down	0.0743306	0.611839	up
MEF2C	-1.95342	1.9887e-20	down	-1.00011	8.35528e-06	down	-0.458895	0.0415805	down
KDSR	1.26185	1.98928e-20	up	0.264549	0.169076	up	0.317652	0.0946799	up
DUSP8	1.9702	2.07792e-20	up	0.923806	2.51231e-05	up	1.07981	1.90829e-06	up
HACE1	-1.39783	2.13102e-20	down	-0.371072	0.118229	down	0.0667078	0.663707	up
SLC37A4	-1.01814	2.18378e-20	down	-0.353162	0.127352	down	-0.370499	0.109066	down
ITGB3	2.16059	2.25307e-20	up	0.518066	1	up	0.61547	0.00219513	up
CLSTN3	-0.778226	2.2889e-20	down	-1.05886	7.36134e-07	down	-0.7224	0.000834756	down
LRRC37A3	1.28156	2.34791e-20	up	2.14676	3.48545e-17	up	0.19181	0.398118	up
ZNF480	0.782976	2.35069e-20	up	0.504146	0.0121092	up	0.413723	0.0368353	up
DAZAP2	0.755609	2.35196e-20	up	-0.00710352	0.927073	down	0.0904511	0.556284	up
BEST3	4.7376	2.39817e-20	up	1.49684	1	up	0.497227	1	up
WDTC1	-1.14017	2.69238e-20	down	-0.331324	0.143611	down	-0.203937	0.400462	down
MAP7D1	0.677267	2.72883e-20	up	0.404187	0.0378373	up	0.104558	0.512717	up
DNAJB2	0.90277	2.73929e-20	up	0.61107	0.00231566	up	-0.171998	0.498744	down
ENSG00000274979	-1.34931	2.79955e-20	down	-1.43987	1	down	6.25115	1	up
CAB39	0.695718	2.98159e-20	up	0.300548	0.114113	up	0.54503	0.00553844	up
ADM	1.57147	3.09075e-20	up	0.449141	0.0227828	up	1.07911	5.37143e-07	up
HDAC6	-0.723169	3.1815e-20	down	-0.867395	6.09442e-05	down	-0.898574	3.58988e-05	down
MFAP2	-1.21709	3.18298e-20	down	-0.676135	0.00327824	down	-0.756834	0.000453558	down
BTN2A1	0.954093	3.21804e-20	up	0.530178	0.00770086	up	0.275526	0.142089	up
ZNF251	1.17902	3.24963e-20	up	0.560734	0.00784488	up	-0.579748	0.0216341	down
HSPD1P1	1.27778	3.31241e-20	up	0.907946	1.5621e-05	up	0.382444	0.066116	up
MAPK9	-1.03377	3.35534e-20	down	-0.467092	0.0351796	down	-0.0725663	0.837923	down
TNPO1	0.549276	3.35642e-20	up	0.57899	0.00327045	up	0.464318	0.015931	up
PANX1	1.14874	3.36293e-20	up	0.867601	3.0176e-05	up	0.257865	0.167014	up
RAB3IP	-1.04725	3.37957e-20	down	-0.710377	0.00147533	down	0.0212093	0.815084	up
ARID3A	-0.664729	3.41392e-20	down	-0.546017	0.0114433	down	0.106774	0.510321	up
YTHDC2	-0.832494	3.50561e-20	down	-0.50548	0.0226751	down	0.287624	0.124793	up
RBM19	0.674389	3.54566e-20	up	0.788533	8.99927e-05	up	0.383595	0.0442375	up
TIMM10B	0.791028	3.6858e-20	up	0.913591	7.51144e-06	up	0.102582	0.523173	up
HSPA9	0.656629	3.69601e-20	up	0.377217	0.0490161	up	0.528315	0.00648119	up
PCDHB3	-0.866387	3.70412e-20	down	-0.112333	0.680689	down	-0.136456	0.644347	down
GK5	-1.38246	3.70741e-20	down	-0.390104	0.099	down	-0.0436269	0.951546	down
PRKAR2A	-0.698022	3.73098e-20	down	-0.169528	0.487799	down	-0.141127	0.591133	down
ERI1	0.811696	3.78915e-20	up	0.240256	0.200085	up	0.368407	0.0549911	up
MGAT4A	-0.855317	3.89405e-20	down	-0.158107	0.528987	down	-0.726976	0.00169596	down
SF1	0.53438	3.90077e-20	up	0.428997	0.0267725	up	0.2599	0.156948	up
PRPF39	0.8096	3.93832e-20	up	0.494203	0.0133513	up	-0.00643106	0.91046	down
ATP2B2	-2.64205	4.08736e-20	down	-1.33333	1.94839e-07	down	0	1	no
ENSG00000170089	-1.13126	4.088e-20	down	-0.882682	4.81284e-05	down	-0.0527847	0.922691	down
ZNF562	0.948197	4.17447e-20	up	0.666672	0.00101339	up	0.283263	0.133738	up
PLEKHH2	1.02281	4.19397e-20	up	0.364071	0.068466	up	-0.572031	0.0142906	down
GTF2IP1	-0.85479	4.29045e-20	down	-0.71196	0.000914358	down	-0.0837539	0.797848	down
PURB	0.876087	4.30595e-20	up	0.562383	0.00466059	up	0.340003	0.0718133	up
POM121C	0.669756	4.36789e-20	up	0.667385	0.000808101	up	0.379828	0.0465002	up
NFKB2	0.985837	4.37892e-20	up	0.469484	0.0167864	up	0.357536	0.0597384	up
GDF7	-1.34482	4.42784e-20	down	-2.502	1	down	0.549861	1	up
FAM118A	-1.00285	4.50416e-20	down	0.23421	0.220094	up	-0.0932284	0.774446	down
XPO7	-0.809732	4.50985e-20	down	-0.392875	0.0746338	down	-0.00179875	0.889773	down
AAR2	0.751208	4.56965e-20	up	0.460837	0.0190534	up	0.0790336	0.595863	up
RALGPS2	-0.815798	4.57084e-20	down	-0.246317	0.305407	down	-0.237998	0.325455	down
CKLF	-1.37823	4.73943e-20	down	-0.572453	0.0143369	down	-0.340733	0.1477	down
RBMX	-0.716212	5.05846e-20	down	-0.560452	0.00938062	down	-0.010339	0.923126	down
SPRY2	-1.08589	5.20015e-20	down	0.185499	0.340156	up	0.129887	0.483127	up
PTPA	-0.644963	5.22897e-20	down	-0.519548	0.0168359	down	-0.322489	0.155276	down
MTMR10	0.807275	5.41985e-20	up	-1.29089	1.60087e-09	down	-0.176843	0.48494	down
CCNL2	0.568022	5.44952e-20	up	0.16752	0.347506	up	-0.159859	0.526928	down
SMIM14	0.672021	5.77947e-20	up	0.0458884	0.731421	up	-0.00127438	0.893837	down
PDIA6	-0.689076	5.81308e-20	down	-0.352022	0.111758	down	-0.245094	0.293885	down
OXTR	1.86921	5.92473e-20	up	2.27247	5.58415e-18	up	0.0267126	1	up
RPUSD3	-1.02029	6.0609e-20	down	-0.49356	0.0259964	down	-0.527477	0.0179679	down
DEGS1	0.753143	6.07335e-20	up	0.496342	0.0121182	up	0.202419	0.260679	up
SYNE3	-1.7098	6.11638e-20	down	-0.690746	0.0133809	down	-0.202977	0.427354	down
SBDSP1	0.731973	6.19502e-20	up	0.199524	0.276331	up	0.778986	0.000132835	up
ZDHHC7	0.722579	6.42825e-20	up	0.359513	0.0626084	up	0.017212	0.818477	up
PAK2	0.657519	6.46202e-20	up	-0.506512	0.0194895	down	0.23676	0.194055	up
WASHC4	0.584887	6.46841e-20	up	-0.0904456	0.760403	down	0.288573	0.122393	up
STC2	-0.670445	6.60295e-20	down	0.65729	0.000961309	up	0.998595	7.67323e-07	up
ABHD10	-1.26095	6.90286e-20	down	-0.600757	0.00648913	down	0.0659921	0.646663	up
ENSG00000288559	2.45247	6.91679e-20	up	1.41842	1	up	0.908686	0.000633744	up
CDKN2C	-2.38827	6.99913e-20	down	-1.71689	9.28815e-14	down	-0.579325	0.00796718	down
PIK3C2B	-1.19908	7.14159e-20	down	-0.453297	0.0437164	down	-0.598711	0.00717842	down
ATG14	1.03583	7.16021e-20	up	0.403189	0.040577	up	0.233332	0.211367	up
FOS	2.2436	7.2179e-20	up	-0.773794	0.00210607	down	0.118147	0.560267	up
GPATCH3	0.779738	7.4152e-20	up	0.454575	0.0223305	up	0.194522	0.282624	up
RBM22	0.732342	7.56964e-20	up	0.567057	0.00408108	up	0.289425	0.120776	up
SLC7A11	2.07438	7.57084e-20	up	0.606545	0.00220858	up	2.33315	7.16539e-28	up
ZSCAN12P1	2.65952	7.57918e-20	up	1.30222	1.21564e-06	up	1.08758	1	up
SNRK	0.986078	7.6347e-20	up	0.754765	0.000197332	up	0.185018	0.306599	up
AIMP2	0.872423	7.95339e-20	up	0.717847	0.00038198	up	0.547654	0.005385	up
GINS1	-1.13435	8.05783e-20	down	-0.30462	0.183216	down	0.209901	0.248077	up
PAX8-AS1	0.909965	8.19923e-20	up	0.25269	0.187315	up	0.23799	0.195491	up
FNIP1	1.14007	8.46835e-20	up	-0.0584519	0.881461	down	0.0727617	0.618976	up
IER3	1.39371	8.5007e-20	up	-0.531145	0.0149863	down	0.835949	3.05495e-05	up
TST	-0.94982	8.55073e-20	down	-0.125586	0.643546	down	-0.140757	0.618579	down
SMARCB1	-0.703119	8.61117e-20	down	-0.673167	0.00181173	down	-0.227668	0.337409	down
CHD6	-0.716465	9.20342e-20	down	-0.37643	0.0903776	down	-0.17573	0.479651	down
IGF2BP3	-0.728397	9.27275e-20	down	-0.253237	0.272928	down	0.453818	0.0188574	up
RNF115	0.825682	9.29689e-20	up	0.358162	0.0670066	up	0.107658	0.505544	up
SNX27	0.638704	9.65501e-20	up	0.29682	0.126318	up	0.193946	0.287574	up
ENTPD5	-0.95959	9.68305e-20	down	-0.541895	0.0135471	down	-0.314557	0.174033	down
TDRD7	-1.13059	1.03741e-19	down	-0.0290528	0.991046	down	-0.37204	0.109284	down
PALM2AKAP2	0.692183	1.04374e-19	up	-0.0590833	0.870776	down	0.345432	0.068038	up
C1GALT1C1	-1.40559	1.09674e-19	down	-0.687408	0.00201963	down	-0.621233	0.00637454	down
AKAP13	0.798797	1.11332e-19	up	0.10796	0.516067	up	0.035019	0.751387	up
CMBL	-1.56282	1.12545e-19	down	-0.126756	0.766548	down	-0.341001	0.144424	down
NEAT1	1.05679	1.14067e-19	up	-0.689362	0.00126793	down	0.0340975	0.754741	up
WNT9A	7.87786	1.1876e-19	up	3.94022	1	up	-0.806663	1	down
GDF11	-1.1522	1.22077e-19	down	-0.428855	0.0692825	down	-0.62901	0.00375117	down
ZBTB21	1.13946	1.2868e-19	up	0.247575	0.210927	up	0.507029	0.0108857	up
GON4L	0.596241	1.3204e-19	up	0.292533	0.12494	up	0.0326471	0.765437	up
MGAM	1.56483	1.39665e-19	up	-0.257599	0.290932	down	0	1	no
ZSWIM8	0.739086	1.42037e-19	up	0.359952	0.0638742	up	-0.299066	0.192294	down
PRKD1	-1.171	1.42162e-19	down	-0.737781	0.000716007	down	-0.0617777	0.883954	down
ARSL	-0.806303	1.42733e-19	down	-0.575161	0.00974171	down	-0.435234	0.0581359	down
SIRT7	0.904383	1.51581e-19	up	0.277581	0.161441	up	-0.123827	0.658979	down
SPTLC1	0.618168	1.59603e-19	up	0.396845	0.0406266	up	0.174432	0.320442	up
ADGRL1	-1.07029	1.59936e-19	down	-0.584482	0.00807474	down	-0.659605	0.00238773	down
LRIG3	-1.01684	1.61645e-19	down	-0.251109	0.282395	down	-0.671891	0.00192043	down
CENPBD1P	0.818058	1.63748e-19	up	0.0942392	0.576137	up	-0.096654	0.771112	down
VMP1	0.800075	1.64378e-19	up	0.136616	0.428475	up	0.143061	0.399371	up
ZNF554	2.47433	1.68872e-19	up	0.429657	0.105398	up	-0.936523	0.00121922	down
PKD1P6	1.19948	1.74283e-19	up	0.524897	0.00952196	up	0.107907	0.516655	up
CRIM1	0.776572	1.74434e-19	up	-0.748508	0.000461561	down	0.0723483	0.616656	up
XRCC6	-0.614883	1.81733e-19	down	-0.283333	0.208866	down	-0.0505984	0.920895	down
CDKL5	-1.68778	1.84667e-19	down	-1.24371	8.19575e-09	down	-0.0338565	0.992284	down
TBC1D8	-0.919788	1.91334e-19	down	-0.481156	0.0288713	down	-0.0418377	0.964969	down
OTULINL	-1.37085	1.97475e-19	down	-0.637988	0.00373983	down	-0.921023	2.87735e-05	down
IMPA2	-0.694351	1.98345e-19	down	-0.475471	0.0312622	down	0.0606547	0.668672	up
DENND11	-1.09671	2.01503e-19	down	-0.132193	0.608135	down	0.087773	0.568847	up
BRAP	0.863028	2.03408e-19	up	0.657437	0.00109488	up	0.156998	0.369656	up
TNFAIP1	0.666983	2.03561e-19	up	0.181142	0.315938	up	0.0807699	0.592413	up
SLC38A2	0.776925	2.05004e-19	up	-0.443096	0.0419496	down	0.247145	0.175615	up
EFNB2	2.82287	2.06109e-19	up	1.25733	2.77365e-09	up	-0.0805323	0.816809	down
NCOA4	-0.582266	2.0853e-19	down	0.077006	0.615796	up	0.046833	0.707581	up
IFT80	-1.18311	2.17885e-19	down	-0.694043	0.00182219	down	-0.246487	0.293168	down
TMEM63A	-0.793822	2.19396e-19	down	-0.299362	0.198115	down	-0.00958182	0.922657	down
SPTLC2	1.00203	2.19625e-19	up	0.627116	0.00268627	up	-0.0590452	0.890506	down
RNF141	0.927528	2.28699e-19	up	0.101904	0.54031	up	0.239427	0.199266	up
PIGZ	-1.48232	2.32291e-19	down	-0.0125836	1	down	-0.672509	0.0232693	down
CKAP2L	-1.22095	2.34215e-19	down	-0.599759	0.00601881	down	0.103336	0.517696	up
TUBA5P	-1.76929	2.38095e-19	down	-0.957332	0.00320194	down	-0.212389	0.469113	down
EIF3D	0.513864	2.43069e-19	up	0.357818	0.0613173	up	0.295807	0.112232	up
GATAD2A	0.554389	2.47825e-19	up	0.532808	0.00671445	up	0.23523	0.197762	up
EXOC1	0.995937	2.48691e-19	up	-0.0374122	0.966026	down	0.0696416	0.628535	up
TBC1D5	-0.681794	2.51115e-19	down	-0.535414	0.0137648	down	-0.202601	0.40136	down
PGAP1	-0.999485	2.54999e-19	down	-0.57153	0.0125995	down	0.0606071	0.666319	up
PAQR4	-1.42794	2.57447e-19	down	-1.01189	9.46716e-06	down	-0.438704	0.048632	down
CDH17	0.684693	2.62866e-19	up	-0.270844	0.266947	down	10.1061	1	up
TMX3	0.700593	2.75516e-19	up	0.378033	0.0525271	up	0.428925	0.0260972	up
IL17RE	1.89945	2.76142e-19	up	1.35912	1	up	-0.237382	1	down
MCCC2	-0.695025	2.79958e-19	down	-0.179907	0.456418	down	0.107833	0.501079	up
COA7	0.62267	2.85873e-19	up	0.498487	0.0119765	up	0.571938	0.00367865	up
LAMC2	1.83898	2.96216e-19	up	-0.0249524	0.995486	down	0.252856	0.203082	up
SOCS4	0.706962	2.96527e-19	up	0.200896	0.273846	up	0.41102	0.0335345	up
TRIM25	1.93247	2.97191e-19	up	1.1505	1.63148e-08	up	0.226597	0.210884	up
SDAD1	0.711309	3.00381e-19	up	0.838756	4.12427e-05	up	0.464997	0.0172313	up
HSD17B14	1.43178	3.19096e-19	up	0.658517	0.00506779	up	-0.183362	1	down
NHLRC2	-0.741486	3.36235e-19	down	-0.243441	0.300281	down	-0.0644031	0.86883	down
TRMT61A	0.860547	3.43923e-19	up	0.692151	0.000763166	up	0.761797	0.000177296	up
HTRA2	1.04218	3.44454e-19	up	-0.257535	0.292111	down	0.0172704	0.814393	up
FES	-1.612	3.51272e-19	down	-0.56666	0.0530339	down	-0.655254	1	down
FBXO4	-1.53015	3.52652e-19	down	0.383436	0.107299	up	-0.251655	0.31138	down
PTPRJ	0.70699	3.72725e-19	up	0.366487	0.0644843	up	0.570203	0.00408002	up
GBF1	-0.594223	3.88128e-19	down	-0.221952	0.340896	down	-0.267764	0.24775	down
NCOA2	-0.749942	3.91396e-19	down	-0.448705	0.0407753	down	-0.26783	0.251154	down
RAB3C	-1.59924	4.03088e-19	down	-0.5153	0.0377721	down	0.537315	1	up
PDZK1	-0.898959	4.04642e-19	down	-0.574189	0.0128378	down	-0.060161	1	down
HSP90AB3P	1.27729	4.06939e-19	up	0.362566	0.0915865	up	0.20825	0.29145	up
PTCH1	-0.99225	4.11021e-19	down	0.0213907	0.829955	up	-0.506967	0.0214185	down
PLCE1	-0.930554	4.1192e-19	down	-1.19906	5.52909e-08	down	-0.527168	0.016708	down
PPP6R1	0.622504	4.21208e-19	up	0.255995	0.169747	up	0.283034	0.128853	up
XPO6	0.569606	4.24611e-19	up	0.464929	0.0171954	up	0.155421	0.366282	up
TUT7	0.873894	4.41538e-19	up	0.361781	0.0627916	up	0.10358	0.524984	up
BEX3	-0.759827	4.55372e-19	down	-0.703747	0.00137984	down	-0.744611	0.000610516	down
EGFR	0.605022	4.57351e-19	up	0.318601	0.0929005	up	0.480926	0.013128	up
RAB3IL1	0.961911	4.90431e-19	up	0.421765	0.0466879	up	-0.139497	0.601683	down
SRSF9	-0.655971	5.11829e-19	down	-0.139745	0.585831	down	-0.230157	0.330906	down
PIK3CD	1.69166	5.18498e-19	up	0.809185	0.00055733	up	0.581298	0.00391874	up
NPNT	-1.07049	5.24137e-19	down	-0.565251	0.0113609	down	-0.30457	0.238526	down
TYW3	0.905602	5.40972e-19	up	0.479785	0.0156496	up	0.42214	0.0294172	up
ATAD1	0.628919	5.50426e-19	up	0.449133	0.0218985	up	0.368835	0.0535301	up
DONSON	-1.06215	5.51108e-19	down	-0.519731	0.0189071	down	-0.0297128	0.999608	down
ALDH1A1	-0.520834	5.54628e-19	down	-0.277961	0.218206	down	-0.443884	0.0605397	down
UNG	-0.749575	5.87562e-19	down	0.451695	0.0215585	up	0.123702	0.455434	up
WDR37	0.979714	5.93642e-19	up	0.159525	0.392855	up	-0.101047	0.737298	down
QSOX2	0.603836	5.95383e-19	up	0.00827295	0.868406	up	0.113881	0.486365	up
TFIP11	0.752483	5.98697e-19	up	0.416378	0.0335166	up	0.346674	0.0689862	up
RHBDD3	0.667403	6.10619e-19	up	0.184002	0.311878	up	0.154246	0.383912	up
FAM151A	-0.946346	6.3635e-19	down	-11.363	1	down	-0.357915	1	down
RB1	-0.833267	6.38357e-19	down	-0.382564	0.0878815	down	0.143328	0.40035	up
EGR1	3.0027	6.38372e-19	up	1.40075	2.90708e-08	up	-0.242682	0.368475	down
PLA2G7	-0.872568	6.67783e-19	down	0.527137	0.0934836	up	-1.03324	1	down
CEBPZOS	-1.07898	6.70872e-19	down	-0.570805	0.0115465	down	-0.141386	0.596664	down
PROS1	-0.541641	6.86064e-19	down	-0.53058	0.0146023	down	-0.0816035	0.816561	down
SLU7	0.821316	6.96973e-19	up	0.226736	0.22097	up	0.131911	0.436877	up
RAPGEF1	0.841578	7.23284e-19	up	0.259459	0.166057	up	0.306477	0.101593	up
CLSTN1	-0.798691	7.42773e-19	down	-0.455886	0.036832	down	-0.203389	0.398156	down
RNF128	-1.16432	7.52118e-19	down	-0.293839	0.201899	down	0.218111	0.38197	up
CRYBG1	-2.26819	7.67192e-19	down	-1.16595	2.97298e-07	down	-0.0255039	0.984625	down
ZBTB38	1.12262	7.79194e-19	up	-0.259171	0.26132	down	0.43272	0.0258332	up
ASCC3	-0.881544	7.80643e-19	down	-0.102325	0.71096	down	0.0631791	0.651972	up
C3orf52	1.38317	7.88724e-19	up	0.548983	0.00578692	up	0.651318	0.00123046	up
EAF1	0.690708	8.00905e-19	up	0.495738	0.0115224	up	0.382163	0.0470505	up
ADPGK	0.608973	8.18721e-19	up	0.24113	0.196847	up	0.204691	0.252364	up
SRP9	-0.569822	8.26216e-19	down	-0.303958	0.174511	down	-0.0508385	0.921386	down
PARP6	1.05434	8.39809e-19	up	0.0878453	0.590261	up	-0.0656842	0.863746	down
ARL1	-0.800654	8.56449e-19	down	0.0470401	0.725056	up	-0.165283	0.515757	down
PKDCC	-1.10417	8.6664e-19	down	-1.2111	5.24232e-08	down	-0.148506	0.623044	down
SSR1	-0.673319	8.96848e-19	down	-0.169697	0.484084	down	0.272884	0.139633	up
FMNL2	0.595705	9.03738e-19	up	0.104152	0.530903	up	0.277842	0.135955	up
CTPS2	-1.29488	9.15526e-19	down	-0.501103	0.0218688	down	-0.178473	0.480783	down
LAMTOR3	0.876193	9.27268e-19	up	0.106526	0.528773	up	0.0614159	0.663643	up
RELB	1.83332	9.36472e-19	up	0.73801	0.000352287	up	0.503329	0.0114513	up
NUFIP2	0.496007	9.71234e-19	up	0.30146	0.110605	up	0.449662	0.0201214	up
HIBCH	-0.990257	9.7766e-19	down	-0.379446	0.0966718	down	0.146822	0.407786	up
NXT2	1.63539	1.02091e-18	up	-0.122821	0.641202	down	0.176607	0.340551	up
IPO5P1	-1.52794	1.03063e-18	down	-0.170601	0.572812	down	7.44832	1	up
NR4A1	1.31817	1.09184e-18	up	0.816384	0.00119466	up	0.155636	0.424919	up
DNAH12	5.34253	1.10573e-18	up	1.45842	1	up	-6.22488	1	down
AGL	-0.866481	1.15721e-18	down	-0.0764409	0.812348	down	-0.181327	0.467585	down
VAC14	0.637426	1.15823e-18	up	0.767803	0.000130325	up	0.313897	0.0945526	up
KLHL13	-1.74448	1.16147e-18	down	-0.711936	0.00443171	down	-0.191656	0.462561	down
AKAP7	-1.78721	1.16653e-18	down	0.246711	0.330497	up	-0.254135	0.342469	down
ADGRV1	-0.795627	1.18416e-18	down	-0.425487	0.0610661	down	-0.146346	0.575978	down
UBOX5	0.970152	1.24672e-18	up	0.581135	0.00509033	up	-0.254153	0.300399	down
RASGRP2	-2.58976	1.2679e-18	down	-1.03759	1	down	-0.240126	1	down
LITAF	0.928531	1.28373e-18	up	0.626728	0.00184754	up	-0.0234602	0.97637	down
CNTLN	-1.24219	1.29779e-18	down	-0.369978	0.114526	down	0.085805	0.585031	up
PDE12	0.801989	1.31305e-18	up	0.569996	0.00449682	up	0.264155	0.156138	up
PIP4K2A	0.727556	1.32503e-18	up	0.200844	0.287725	up	0.0278379	0.780159	up
MUC20	2.76299	1.42711e-18	up	3.94985	1	up	-1.61892	1	down
TMEM14A	-0.957659	1.45644e-18	down	-0.436069	0.0671126	down	-0.214413	0.39313	down
AGXT2	-1.67723	1.45891e-18	down	0	1	no	0	1	no
EML6	-1.3378	1.48324e-18	down	-0.998765	1.44155e-05	down	-0.170545	0.531249	down
AMMECR1L	0.832095	1.53647e-18	up	0.540949	0.00705518	up	0.442642	0.0234942	up
FAM210B	-0.960586	1.54087e-18	down	-0.114064	0.681135	down	-0.377402	0.097275	down
DNMT1	-0.824008	1.61439e-18	down	-0.296907	0.187402	down	0.0810414	0.586321	up
E2F4	0.606226	1.62047e-18	up	0.547341	0.00549669	up	0.295993	0.112228	up
UBN1	0.675099	1.62882e-18	up	0.529635	0.0071626	up	0.165579	0.342103	up
ADRM1	0.60057	1.65123e-18	up	0.346775	0.0694293	up	-0.125279	0.643469	down
MYO6	-0.645924	1.66534e-18	down	-0.363558	0.102192	down	-0.461089	0.0401105	down
MZF1	0.838018	1.70708e-18	up	0.298193	0.133838	up	-0.311101	0.189324	down
WBP1L	0.774614	1.76756e-18	up	0.318838	0.10306	up	-0.358781	0.11173	down
SCRN2	-1.30728	1.80056e-18	down	-0.497943	0.039794	down	-0.719832	0.00127414	down
SH3BP4	0.911935	1.89373e-18	up	0.268063	0.155751	up	0.0194087	0.808902	up
NAGA	-1.01921	1.89399e-18	down	-0.723358	0.000980717	down	-0.447218	0.0448188	down
SLC22A9	-1.007	1.91225e-18	down	-1.05961	1.92911e-06	down	-8.23946	1	down
SLC25A6	0.615732	1.93003e-18	up	0.061341	0.670361	up	-0.226921	0.336698	down
ETV1	-3.57516	2.09064e-18	down	-1.81953	2.37743e-16	down	0.184772	0.303157	up
WHAMM	0.98773	2.11458e-18	up	0.861582	5.95588e-05	up	0.134409	0.450693	up
POGLUT2	-1.33094	2.16286e-18	down	-0.869339	9.49856e-05	down	-0.377009	0.0979357	down
ABHD2	0.578541	2.27423e-18	up	0.166988	0.348088	up	0.343432	0.0695902	up
IFNLR1	-1.31111	2.32124e-18	down	0.171095	0.414308	up	-0.10951	0.723509	down
TRAPPC14	0.933655	2.38301e-18	up	0.635371	0.00238275	up	-0.320089	0.174449	down
CCRL2	3.04014	2.40064e-18	up	0	1	no	8.65792	1	up
SMIM29	1.43514	2.41622e-18	up	0.430008	0.0681839	up	-0.128996	0.663396	down
APOA4	1.74225	2.45089e-18	up	-1.21198	1	down	-8.4232	1	down
RSRC2	0.614318	2.63529e-18	up	0.51755	0.00903723	up	0.207371	0.250714	up
SLC35E1	0.599267	2.83352e-18	up	0.649176	0.00112142	up	0.0866732	0.572373	up
SMAD6	-1.45926	3.01187e-18	down	-1.54138	2.47622e-12	down	-0.459491	0.0368332	down
BHLHE41	2.54326	3.0377e-18	up	1.80049	2.99428e-12	up	-0.247629	0.313264	down
KCMF1	0.758539	3.12723e-18	up	0.385981	0.046179	up	0.170945	0.330485	up
EHMT2	-1.08597	3.16563e-18	down	-0.238611	0.314043	down	-0.103436	0.722129	down
SOBP	-1.50925	3.25154e-18	down	-1.00602	0.000134504	down	-0.711556	0.00151069	down
CRISPLD2	3.95312	3.30799e-18	up	3.00894	1	up	-0.361254	0.138319	down
NKIRAS2	0.618264	3.33936e-18	up	0.0486232	0.720247	up	-0.0585044	0.890545	down
ZDHHC5	0.482961	3.3723e-18	up	0.372697	0.051965	up	0.115569	0.478076	up
PKD1P5	0.980004	3.37469e-18	up	0.393265	0.0458537	up	0.129504	0.447845	up
IDH2	-0.588081	3.37553e-18	down	-0.313816	0.162358	down	-0.552101	0.0113849	down
CDK2AP2	-0.689287	3.52064e-18	down	-0.269752	0.23701	down	-0.3827	0.0865562	down
NUDT4B	1.172	3.67155e-18	up	0.15355	0.414193	up	0.186631	0.348745	up
SPATS2L	0.806624	3.71503e-18	up	0.235922	0.202272	up	-0.00394674	0.89806	down
SUGCT-AS1	5.43318	3.73029e-18	up	1.68467	1	up	-9.02639	1	down
PPP1R9A	-1.19083	3.82396e-18	down	-0.698278	0.00148627	down	-0.276039	0.251824	down
CHEK2	-1.36722	3.8456e-18	down	-0.700349	0.00160198	down	0.0195355	0.819218	up
ZBED3	-0.776891	4.00919e-18	down	-0.256807	0.273843	down	-0.0449152	0.946421	down
THYN1	-1.32946	4.01692e-18	down	-0.673481	0.00314656	down	-0.430165	0.0604351	down
CAP2	0.899998	4.06069e-18	up	0.212352	0.259151	up	-0.0483112	0.93162	down
TSPAN6	-0.638214	4.07646e-18	down	-0.382194	0.0905348	down	-0.193974	0.43724	down
ASGR2	-0.565239	4.14758e-18	down	-0.233995	0.314254	down	0.688242	1	up
OSGIN2	0.951016	4.27405e-18	up	-0.617254	0.00423313	down	0.377115	0.0497098	up
RHEB	0.713614	4.3472e-18	up	0.0837977	0.597905	up	0.0252347	0.789492	up
DUSP16	0.822889	4.36803e-18	up	0.457111	0.0202039	up	0.0975097	0.538441	up
ZFR	0.535203	4.44568e-18	up	0.496016	0.0112405	up	0.329207	0.0803413	up
LUZP1	0.716298	4.50038e-18	up	0.698929	0.000509023	up	0.37199	0.050915	up
HSPA1B	3.70665	4.59241e-18	up	2.00442	1.18399e-21	up	1.16423	9.22711e-09	up
STRBP	-0.711622	4.71993e-18	down	-0.219206	0.355268	down	0.149776	0.387855	up
TEX15	0.817723	5.13082e-18	up	-0.0731326	0.818893	down	0.482936	0.014678	up
SBNO2	0.882137	5.16104e-18	up	0.295714	0.120106	up	0.393324	0.0397864	up
NUDT16L1	-1.22297	5.16368e-18	down	-0.843819	0.000153374	down	-0.748888	0.000861654	down
ATF5	1.00347	5.18961e-18	up	0.774529	0.000157849	up	0.792246	0.000139633	up
UBAP2	0.758192	5.19885e-18	up	0.0533459	0.700939	up	0.0919252	0.55243	up
MPLKIP	-0.973366	5.34617e-18	down	-0.367489	0.106821	down	0.149117	0.390767	up
ENSG00000288927	2.17948	5.34833e-18	up	1.0639	1	up	-1.66275	1	down
SPTSSB	-2.4424	5.41977e-18	down	-1.23591	9.33434e-07	down	0	1	no
PHRF1	0.715134	5.55953e-18	up	0.517533	0.00848939	up	0.134598	0.424564	up
ENSG00000235609	1.86367	5.60222e-18	up	1.71894	4.44617e-11	up	1.22982	1	up
TRAPPC9	-1.28796	5.61068e-18	down	-0.551153	0.014335	down	-0.276502	0.248725	down
DENND5A	0.637785	5.76263e-18	up	0.238212	0.199023	up	0.275622	0.136678	up
MDGA2	-1.70485	5.85627e-18	down	-0.689641	0.0179987	down	-0.565673	0.0219081	down
TOP3A	0.646901	5.90364e-18	up	0.537956	0.00635707	up	0.207804	0.246827	up
BTG3	0.946875	6.05932e-18	up	0.252068	0.199124	up	0.35188	0.0714116	up
ABCC1	0.895639	6.06388e-18	up	0.364666	0.0597397	up	0.447618	0.0203107	up
CTSO	1.32196	6.18775e-18	up	0.811298	0.000303947	up	0.125915	0.467366	up
PRIM1	-1.36114	6.34987e-18	down	-0.677554	0.00209066	down	-0.0759663	0.826496	down
ULBP3	1.82058	6.39234e-18	up	1.40098	2.48872e-09	up	0.301968	0.119344	up
TSGA10	1.72169	6.74082e-18	up	-0.10963	0.72211	down	-0.515302	0.113405	down
ANXA2P2	0.935793	6.78791e-18	up	-0.0606144	0.872708	down	-0.345148	0.12763	down
GPATCH2L	0.912339	6.88117e-18	up	0.530678	0.00830252	up	0.288621	0.122248	up
SEC23A	-0.533447	7.02904e-18	down	-0.503884	0.0202758	down	-0.420077	0.0577608	down
SLC39A9	0.559809	7.06429e-18	up	0.230201	0.218148	up	0.110548	0.492775	up
UBXN8	1.16415	7.30089e-18	up	0.548315	0.00884455	up	0.453409	0.0216985	up
GBAP1	0.911969	7.30246e-18	up	0.235928	0.22894	up	-0.136843	0.609381	down
MYH9	0.640832	7.31095e-18	up	0.0579312	0.681415	up	0.213628	0.233213	up
RANGAP1	0.612297	7.62919e-18	up	0.314173	0.0974338	up	0.588436	0.00260953	up
PLIN3	1.01105	7.74422e-18	up	0.275584	0.142087	up	-0.0154608	0.942431	down
MRPL42	-0.851593	7.79695e-18	down	-0.329474	0.142239	down	0.0632556	0.655676	up
ZNF425	2.10875	7.83321e-18	up	0.812174	0.000617597	up	0.277529	0.261311	up
TRIM71	0.484152	7.89726e-18	up	0.269914	0.155323	up	0.0348924	0.873632	up
RBFOX2	-0.837514	7.96656e-18	down	-0.183622	0.445948	down	-0.144751	0.575753	down
PTPN23	0.580015	8.06631e-18	up	0.263476	0.162605	up	0.226217	0.213803	up
USP53	1.1685	8.23308e-18	up	0.0229815	0.814852	up	0.52715	0.00828461	up
CPSF7	0.504598	8.49869e-18	up	0.284534	0.131435	up	0.215123	0.232332	up
RNF19B	1.3952	8.51986e-18	up	0.874391	3.08794e-05	up	-0.134275	0.628848	down
TM7SF3	-0.750254	8.78582e-18	down	-0.446226	0.0448782	down	-0.0953639	0.75259	down
PROX1	-0.668422	9.07964e-18	down	-0.429379	0.0501773	down	-0.265013	0.338481	down
AGMAT	-0.663294	9.20646e-18	down	0.621999	0.00226593	up	0.388824	0.101612	up
RAB4A	-0.699174	9.37719e-18	down	-0.564544	0.0114276	down	-0.0234403	0.980536	down
GATD3	-1.31599	9.47875e-18	down	-0.454807	0.0555422	down	-0.373006	0.104527	down
NIFK	0.683301	9.76282e-18	up	0.716334	0.000371772	up	0.669845	0.000773468	up
ABCD3	-0.735801	1.0038e-17	down	-0.653119	0.00236644	down	0.0679808	0.634428	up
PLOD2	-0.663296	1.01485e-17	down	-0.29435	0.193536	down	-0.108414	0.704556	down
DTYMK	-0.707714	1.01497e-17	down	-0.564087	0.0100139	down	-0.274314	0.238844	down
DBH-AS1	-1.65458	1.02209e-17	down	8.99141	1	up	-1.09139	1	down
PPP1R12C	0.621314	1.02313e-17	up	0.444269	0.0236963	up	0.153772	0.385673	up
MAT2A	0.612888	1.04436e-17	up	0.763119	0.000128072	up	0.392632	0.0393081	up
SARS2	-1.36146	1.06866e-17	down	-1.21303	2.77001e-08	down	-0.902568	3.3845e-05	down
TG	3.08706	1.07028e-17	up	0.411864	1	up	4.44212	1	up
ATG16L1	0.822899	1.07876e-17	up	0.589521	0.00315799	up	0.295487	0.118624	up
EPC1	0.89555	1.09264e-17	up	0.259967	0.177489	up	0.0948691	0.548414	up
ASPM	-0.838394	1.09459e-17	down	-0.307944	0.170977	down	0.469204	0.0151509	up
TOP2B	-0.540913	1.13055e-17	down	-0.325031	0.146687	down	0.0276414	0.777777	up
NCALD	-2.42999	1.15528e-17	down	-1.55318	1.44605e-10	down	-0.282697	0.226117	down
RBM38	0.874052	1.20965e-17	up	0.454752	0.0239079	up	-0.0485849	0.931236	down
GPAT4	0.532788	1.24577e-17	up	0.0131737	0.850716	up	0.0580864	0.66777	up
ATP5F1C	-0.573741	1.32074e-17	down	-0.214056	0.361176	down	-0.247432	0.290049	down
PDLIM7	0.769914	1.32402e-17	up	0.819611	5.32079e-05	up	-0.189978	0.436737	down
TTR	-0.647526	1.3247e-17	down	-0.361693	0.145636	down	0	1	no
ZNF516-DT	2.98175	1.32619e-17	up	0.636171	1	up	0.280182	0.291942	up
PPP1R16A	-1.08922	1.33363e-17	down	-0.425886	0.0602847	down	-0.503159	0.0256284	down
TAF1D	0.668618	1.37337e-17	up	0.0357826	0.768204	up	0.362004	0.0575993	up
SV2A	-1.87132	1.42486e-17	down	-0.993571	1.18714e-05	down	-0.820851	0.000137723	down
UTP25	0.952549	1.42819e-17	up	0.419565	0.0349427	up	0.795349	7.93609e-05	up
RAPGEFL1	-1.32485	1.44513e-17	down	-0.49693	0.0802843	down	-0.320871	0.225488	down
SESTD1	0.747428	1.44566e-17	up	-0.0922846	0.750175	down	-0.0616071	0.882943	down
MRPS28	-1.34509	1.5664e-17	down	-0.82657	0.000375993	down	-0.214038	0.387702	down
PPP1R15A	2.56298	1.56982e-17	up	0.881765	1.16064e-05	up	0.660874	0.000844159	up
ANK3	-1.49212	1.58911e-17	down	-1.36641	3.07062e-10	down	-0.824641	0.000137869	down
FANCI	-0.761514	1.69676e-17	down	-0.422016	0.0555478	down	-0.00995862	0.91995	down
NGEF	-1.35003	1.70535e-17	down	-0.439007	0.0506264	down	-0.457061	0.152989	down
RANBP1	-0.630129	1.73371e-17	down	-0.307979	0.170152	down	-0.0908206	0.766989	down
GVQW3	-1.75049	1.73822e-17	down	-0.770439	0.00400265	down	-0.473036	0.0354267	down
GINS4	-0.985736	1.74228e-17	down	-0.45682	0.03956	down	0.2729	0.144461	up
PTGDR2	-2.02891	1.74977e-17	down	1.78844	1	up	6.80038	1	up
UBA7	3.3894	1.91519e-17	up	0.4682	0.0742151	up	-1.28658	3.74983e-09	down
SERPINA4	-1.55557	1.92891e-17	down	-0.0512895	1	down	0	1	no
PIGG	0.616807	1.99776e-17	up	0.284712	0.132924	up	0.160321	0.357768	up
SRRM2	0.440004	2.0879e-17	up	0.523516	0.00740612	up	0.352438	0.0617501	up
ATP6V1H	1.17069	2.17489e-17	up	0.257115	0.192857	up	0.205846	0.258506	up
ARL3	-1.33881	2.19785e-17	down	-1.03308	5.53221e-06	down	-0.627313	0.00463004	down
SGPP2	-2.24651	2.24091e-17	down	-1.72249	1	down	0.542662	0.00973055	up
TTC3	-0.513184	2.35517e-17	down	-0.25531	0.269064	down	-0.245384	0.29632	down
CC2D1B	0.739878	2.38716e-17	up	0.209515	0.262077	up	-0.236607	0.322387	down
GRB14	-1.20825	2.40741e-17	down	-0.536677	0.0227774	down	0.158189	0.463121	up
ICAM3	-1.17853	2.44673e-17	down	0.327793	0.10856	up	-0.870613	0.000323292	down
LPCAT3	-0.758053	2.47268e-17	down	-0.775516	0.000396351	down	-0.638016	0.00375107	down
ANG	-1.91962	2.47442e-17	down	-0.904369	6.40571e-05	down	-0.905186	0.000386964	down
UTS2R	-1.75345	2.58384e-17	down	0.313055	0.245448	up	0.368855	1	up
UBE2T	-1.13435	2.60334e-17	down	-0.799426	0.000269037	down	0.112115	0.492003	up
TRMT10C	0.715627	2.70775e-17	up	0.713917	0.000478563	up	0.329595	0.0953295	up
JCAD	-0.809242	2.75469e-17	down	-0.862216	8.03156e-05	down	-0.311806	0.182404	down
MYO1B	0.515691	2.8089e-17	up	0.212456	0.245601	up	0.656605	0.00085432	up
BMF	-1.18482	2.91414e-17	down	-1.17181	4.61459e-08	down	-1.00929	2.25037e-06	down
TMEM259	0.542809	2.94745e-17	up	0.252476	0.175746	up	0.057934	0.669691	up
TASOR2	0.511817	3.05471e-17	up	0.507286	0.00957076	up	0.411965	0.0312909	up
CTNND1	-0.641522	3.13519e-17	down	-0.6341	0.0031012	down	-0.259489	0.263721	down
SLC8A2	7.30137	3.23065e-17	up	9.56636	1	up	-1.53216	1	down
RFC1	-0.871411	3.44937e-17	down	-0.234551	0.312716	down	0.121215	0.462277	up
FAM193A	0.680902	3.48748e-17	up	0.273594	0.151765	up	0.108496	0.507408	up
LDLRAD3	0.945381	3.51536e-17	up	0.932973	4.18014e-05	up	0.2697	0.150643	up
DHX34	0.693873	3.52537e-17	up	0.590681	0.00299454	up	0.426544	0.0285246	up
SLC47A1	-0.935746	3.58592e-17	down	-0.432357	0.0939856	down	0.187872	0.321428	up
ASRGL1	-1.1616	3.65721e-17	down	-0.502714	0.0557089	down	-0.0878784	0.797674	down
PHYHIPL	-1.44131	3.70116e-17	down	-0.926579	0.000164952	down	-0.388273	0.167203	down
CLK3	0.68619	3.74951e-17	up	0.25235	0.181457	up	-0.0294246	0.994513	down
ILF2	-0.629111	3.81794e-17	down	-0.151176	0.541075	down	-0.0323338	0.991689	down
UHMK1	0.540298	3.86359e-17	up	0.558575	0.0047818	up	0.591981	0.00258207	up
HSD17B11	-0.693234	3.94867e-17	down	-0.875748	4.7237e-05	down	-0.032072	0.99108	down
SRSF7	0.544923	3.95936e-17	up	0.202453	0.26756	up	0.318711	0.0899874	up
MAPK13	1.08914	4.01523e-17	up	-0.456777	0.0435236	down	-0.104666	0.743086	down
ZNF844	1.28527	4.13895e-17	up	-0.174958	0.54923	down	-0.546752	0.0241269	down
TFRC	0.62922	4.20364e-17	up	-0.0902302	0.75409	down	0.731523	0.00021386	up
METTL24	-1.73485	4.22342e-17	down	-0.46845	0.13163	down	0.276585	1	up
SALL2	-1.34873	4.29529e-17	down	-0.357332	0.119595	down	-0.403175	0.0729888	down
SCARB1	-0.551563	4.3197e-17	down	-0.456155	0.0365848	down	-0.241404	0.305082	down
SRGAP3	0.688452	4.33339e-17	up	2.02876	1	up	-1.97437	1.45075e-14	down
SGPL1	-0.771693	4.36049e-17	down	0.319675	0.100922	up	-0.19594	0.421217	down
GDE1	-0.940724	4.45253e-17	down	-0.181342	0.45819	down	-0.193369	0.430105	down
PDHB	-1.32692	4.53324e-17	down	-0.751875	0.000571496	down	-0.491782	0.0256513	down
CDK6	-0.926287	4.54224e-17	down	-0.422457	0.0555425	down	0.333656	0.0768002	up
REEP6	-0.636115	4.55142e-17	down	-0.296147	0.208962	down	-0.470856	0.0491743	down
HAGLR	-0.772031	4.64868e-17	down	0.73337	0.0063016	up	-0.521857	0.0219656	down
SUPT6H	0.443751	4.71517e-17	up	0.341647	0.072787	up	0.0864107	0.57044	up
SCAPER	-1.01638	4.80332e-17	down	-0.93005	4.73058e-05	down	-0.0115822	0.938293	down
FRAT2	-0.889047	4.95021e-17	down	-0.455648	0.0435321	down	-0.266975	0.295104	down
GCHFR	-1.03254	4.96962e-17	down	-0.462946	0.0790793	down	-1.34983	2.05306e-08	down
FAM241A	1.02671	4.97006e-17	up	0.138764	0.437914	up	0.120181	0.497568	up
UNC119	-1.05437	4.99525e-17	down	0.258776	0.172737	up	-0.175691	0.494591	down
CERS2	0.468461	5.14164e-17	up	-0.0658252	0.847165	down	0.389826	0.0410389	up
GABRA2	-0.921678	5.25638e-17	down	-0.980488	1.12219e-05	down	-0.791566	1	down
CCNJ	0.649638	5.38153e-17	up	0.396832	0.0432268	up	0.213171	0.246423	up
LMO4	-0.820457	5.55738e-17	down	-0.32337	0.155229	down	-0.623467	0.0043126	down
ALAD	-1.07687	5.64268e-17	down	-0.422158	0.0599232	down	-0.426602	0.0573892	down
HIPK2	-0.528563	5.67258e-17	down	0.216603	0.241424	up	0.544095	0.00532155	up
ENSG00000247810	2.20244	5.77019e-17	up	2.31387	1	up	0	1	no
SUB1	-0.577272	5.89759e-17	down	-0.388119	0.0784267	down	-0.0372115	0.974575	down
PPP1R18	1.30313	6.03601e-17	up	0.500001	0.0150793	up	0.278175	0.134206	up
ATP5F1A	-0.550468	6.06146e-17	down	-0.283742	0.208755	down	-0.272366	0.237218	down
COPG2	-1.17607	6.11128e-17	down	-0.895402	5.5079e-05	down	-0.822114	0.000155271	down
SLC39A8	-0.959399	6.19203e-17	down	-0.580068	0.00778439	down	0.359237	0.061063	up
CDC14B	-0.838012	6.35088e-17	down	-0.439663	0.0474089	down	0.414248	0.0342677	up
TSC22D2	0.868331	6.3537e-17	up	0.202193	0.278159	up	0.129798	0.442776	up
TMEM120B	0.996459	6.40905e-17	up	0.418912	0.0338479	up	-0.0540539	0.910219	down
GNPTAB	-0.760673	6.42443e-17	down	-0.35317	0.115966	down	-0.262317	0.261248	down
ZNF197	0.6477	6.50674e-17	up	0.696902	0.000684493	up	0.147535	0.393758	up
C3orf70	-1.20957	6.54564e-17	down	1.15832	1	up	0.0333627	0.768298	up
STT3A	-0.509101	6.59747e-17	down	-0.365673	0.0978961	down	0.016195	0.821086	up
PKD1P1	0.835699	6.62307e-17	up	0.662765	0.000933325	up	0.186611	0.300358	up
G6PD	0.75119	6.71544e-17	up	0.631411	0.00140078	up	0.0511357	0.69125	up
FGFR3	-0.717865	6.74139e-17	down	-0.962764	6.66604e-06	down	0.0135112	0.839606	up
MAPK1IP1L	0.615781	6.7681e-17	up	0.216676	0.239549	up	0.240897	0.187124	up
BRPF3	0.679648	6.85339e-17	up	0.14721	0.402434	up	0.131861	0.433121	up
MINAR1	1.44795	6.99514e-17	up	0.709742	0.00146418	up	0.789837	0.00309907	up
ARHGEF40	-1.32233	7.03733e-17	down	-0.0214357	0.99252	down	-0.207163	0.388372	down
NPLOC4	0.47046	7.10628e-17	up	0.0603369	0.674624	up	0.171885	0.324662	up
COMMD8	-0.910617	7.23457e-17	down	-0.217582	0.399443	down	-0.196838	0.43975	down
GCNT4	1.52247	7.3343e-17	up	-1.14872	1.14537e-07	down	-0.0475293	0.955768	down
KDELR2	-0.488144	7.36849e-17	down	0.0419828	0.740102	up	-0.0549456	0.904647	down
NHSL1	-0.616576	7.60876e-17	down	-0.510504	0.0192228	down	0.361941	0.0680506	up
FAM135A	0.608221	7.78678e-17	up	0.267296	0.157322	up	0.347341	0.0779264	up
C11orf98	-0.951071	8.08937e-17	down	-0.210414	0.382377	down	-0.425796	0.0585383	down
KCTD10	0.708635	8.23492e-17	up	0.410722	0.0351339	up	0.0667433	0.637562	up
ENPP2	-1.00958	8.32529e-17	down	-0.666859	0.00200681	down	-0.975973	2.77776e-05	down
ADIPOR2	0.591477	8.33963e-17	up	0.0130169	0.849697	up	-0.0338171	0.98671	down
NDC1	-0.832668	8.39077e-17	down	-0.115152	0.665833	down	0.565745	0.00381334	up
PNKD	-0.939999	8.41792e-17	down	-0.0444083	0.935035	down	-0.091715	0.766249	down
TPT1	0.475007	8.6779e-17	up	0.155207	0.375792	up	-0.144145	0.577472	down
APC2	1.86706	9.47387e-17	up	1.09499	2.12981e-05	up	-0.0696317	0.860663	down
SERPING1	-0.610991	9.47873e-17	down	0.0369892	0.965992	up	-0.58247	0.00847078	down
PPP4R3B	0.556841	9.50152e-17	up	0.340928	0.0751954	up	0.288913	0.121578	up
CFI	-0.747279	9.68283e-17	down	-0.454841	0.0377843	down	-0.982634	5.68455e-06	down
TBC1D20	0.682218	9.69014e-17	up	0.162549	0.362179	up	-0.176544	0.480323	down
BCLAF1	0.544407	9.73211e-17	up	0.125077	0.461056	up	0.197519	0.267029	up
TTC39A	1.08314	9.73608e-17	up	0.302856	0.126797	up	0.713468	0.00126401	up
PKD1P3	0.954194	9.78414e-17	up	0.730064	0.000301463	up	0.137627	0.421311	up
ZNF460	1.79556	9.93539e-17	up	0.970188	0.000179588	up	0.253857	0.307004	up
ZBED1	-0.947765	1.00863e-16	down	-0.627605	0.00398399	down	-0.160512	0.528551	down
CHD1L	-0.678487	1.03487e-16	down	-0.26386	0.267784	down	0.0653747	0.643599	up
ZBTB2	0.832242	1.05254e-16	up	0.318229	0.104362	up	0.0652989	0.648767	up
NME4	-0.639723	1.05998e-16	down	-0.0229621	0.991548	down	-0.411146	0.0647777	down
ATG2A	1.05913	1.07688e-16	up	-0.0824992	0.787053	down	0.0942331	0.554104	up
SLC2A14	-1.56928	1.07698e-16	down	-0.506683	1	down	0.91	1	up
ELOVL5	0.538581	1.07975e-16	up	0.322233	0.090382	up	0.185065	0.294495	up
MCOLN3	1.25349	1.08721e-16	up	0.168085	0.363457	up	-0.30517	0.199138	down
GSDMD	-1.12844	1.10155e-16	down	-0.98739	7.9966e-06	down	-0.846796	0.00012038	down
PFAS	-0.870157	1.11042e-16	down	-0.406694	0.0646788	down	0.187476	0.289119	up
HDAC11	-0.981611	1.16692e-16	down	-0.0591298	0.932255	down	-0.649972	0.00646025	down
CTNS	0.89614	1.17713e-16	up	0.36768	0.070738	up	-0.0333185	0.993628	down
MAP3K20	0.810394	1.18605e-16	up	-0.537611	0.0130742	down	0.326145	0.0832682	up
XRRA1	1.06084	1.20584e-16	up	0.817465	6.91996e-05	up	0.316027	0.0987477	up
RFX6	-1.91167	1.21871e-16	down	-8.45347	1	down	7.18162	1	up
SEMA3A	-1.29569	1.22814e-16	down	-0.746231	0.000679206	down	-0.557151	0.0112326	down
SURF6	0.618015	1.22907e-16	up	0.803161	7.18992e-05	up	0.231587	0.20598	up
IDUA	1.9721	1.23209e-16	up	0.43865	0.0837071	up	-0.19778	0.495822	down
LSS	-0.517119	1.23497e-16	down	-0.822448	0.000140573	down	-0.806709	0.000188788	down
SLC35G2	1.35307	1.25756e-16	up	0.73992	0.000671917	up	0.969253	1.7076e-05	up
PEBP1	-0.549987	1.26642e-16	down	-0.249098	0.277224	down	-0.276403	0.232186	down
LRRC45	-1.53538	1.28551e-16	down	-0.813163	0.000338207	down	-0.418781	0.0670286	down
ZNF525	1.24464	1.30242e-16	up	0.930244	1.95773e-05	up	0.13421	0.464146	up
ATG12	0.887691	1.36136e-16	up	0.307516	0.10635	up	-0.0804474	0.812301	down
LYPD6	-1.97115	1.39293e-16	down	-1.47806	9.99229e-11	down	-0.265602	0.266311	down
NCKIPSD	-1.11203	1.39628e-16	down	-0.217065	0.383516	down	-0.362169	0.11322	down
AREL1	0.682403	1.42819e-16	up	0.38157	0.0511084	up	0.0856938	0.574095	up
TLE5	-0.575873	1.49347e-16	down	-0.423905	0.0526877	down	-0.449408	0.0412029	down
ACSS3	-0.6725	1.4965e-16	down	-0.247141	0.316672	down	-0.182591	0.474625	down
MTCH1	0.619874	1.49683e-16	up	0.139848	0.419088	up	0.0404162	0.731041	up
ITSN1	-0.677688	1.54245e-16	down	-0.401826	0.0692426	down	-0.0819601	0.804649	down
TRIP6	0.782501	1.5433e-16	up	0.0248627	0.808023	up	0.0675504	0.637195	up
HSD17B2	-1.1176	1.55364e-16	down	-1.46619	1.81091e-10	down	8.31732	1	up
FTL	0.543997	1.5539e-16	up	0.437312	0.0236583	up	0.430058	0.0247241	up
JUNB	1.09785	1.60623e-16	up	-0.375877	0.0915264	down	0.460906	0.017883	up
GPT2	-0.679123	1.69853e-16	down	0.350181	0.0690667	up	0.325206	0.0881282	up
ZNFX1	0.627616	1.73118e-16	up	0.471569	0.0166051	up	-0.0697462	0.849512	down
ANK2	-1.15237	1.73456e-16	down	-0.924437	1.53679e-05	down	-0.19812	0.432168	down
SERPINA10	-1.49651	1.75151e-16	down	-1.82299	4.08753e-11	down	-0.662083	1	down
ASL	-0.738314	1.75472e-16	down	-0.474583	0.0348156	down	-0.443166	0.0542236	down
FN3K	-1.41016	1.806e-16	down	0.201883	0.32713	up	-0.260911	1	down
CDKN3	-1.04412	1.80876e-16	down	-0.478331	0.0296964	down	0.106536	0.519734	up
HMG20A	-0.680013	1.82071e-16	down	-0.161161	0.518845	down	-0.193429	0.430921	down
CAPN1	-0.661981	1.82757e-16	down	-0.349825	0.116851	down	-0.519602	0.0175996	down
RNF103	1.04451	1.86832e-16	up	0.506374	0.0109085	up	-0.170318	0.506329	down
CABLES1	0.797151	1.91663e-16	up	0.21643	0.28505	up	-0.0158301	0.947693	down
ITGA1	-0.836713	1.94443e-16	down	-0.895501	3.00164e-05	down	-0.43112	0.0514484	down
ISG20L2	0.616521	1.97746e-16	up	0.71093	0.000404297	up	0.243492	0.18511	up
MAGI3	-0.751284	1.99473e-16	down	-0.192431	0.432506	down	-0.240176	0.314021	down
DOP1A	-1.62092	1.99518e-16	down	-0.17298	0.487928	down	0.172343	0.361772	up
CUL4A	0.600984	2.0043e-16	up	0.622695	0.0017218	up	0.298157	0.111406	up
INTS8	-0.878874	2.02435e-16	down	-0.349685	0.119507	down	-0.0472212	0.935059	down
MYD88	0.764304	2.02747e-16	up	0.330373	0.0843046	up	0.0185814	0.815078	up
SLC1A2	7.00731	2.03459e-16	up	0	1	no	1.86726	1	up
SLC6A4	-1.12159	2.05417e-16	down	8.74013	1	up	0	1	no
MECOM	-1.30777	2.0916e-16	down	-0.668084	0.00242997	down	-0.576821	0.00867098	down
FAM117B	-1.42631	2.19015e-16	down	-0.614755	0.0094051	down	-0.202055	0.421359	down
MANSC1	-1.54561	2.32106e-16	down	-0.699016	0.00127018	down	-0.322398	0.189765	down
UBE2Z	0.510904	2.32995e-16	up	0.269587	0.152745	up	0.105402	0.509373	up
DYSF	1.76723	2.3924e-16	up	1.06662	6.05712e-07	up	0.22753	0.321761	up
PHF6	-0.866893	2.47269e-16	down	-0.0455015	0.925367	down	-0.078575	0.817867	down
EXOC6	-1.29137	2.47646e-16	down	-1.07365	9.67121e-07	down	0.10146	0.5404	up
C22orf39	-1.15459	2.50325e-16	down	-0.574145	0.0123611	down	-0.332676	0.155667	down
ZNHIT6	0.64839	2.52198e-16	up	0.657753	0.00103262	up	0.685371	0.000615807	up
STAU2	-0.882959	2.52671e-16	down	-0.305572	0.199226	down	-0.107462	0.71159	down
HRG	3.26187	2.58138e-16	up	0	1	no	0	1	no
EPS8	0.719092	2.58882e-16	up	-0.0289705	0.990925	down	0.310815	0.100067	up
PPIB	-0.517739	2.634e-16	down	-0.424176	0.0524839	down	-0.225414	0.340473	down
MIR99AHG	-1.62839	2.74042e-16	down	-1.18118	9.22441e-07	down	-0.406929	0.10092	down
IL6ST	0.548301	2.74277e-16	up	0.0860359	0.586864	up	0.363555	0.0551409	up
H2AZ1	-0.585153	2.77201e-16	down	-0.456868	0.0357432	down	-0.0672453	0.856565	down
POC1A	-1.11491	2.83368e-16	down	-0.434175	0.0582418	down	0.0239904	0.797749	up
MBOAT4	-2.70053	2.83585e-16	down	-1.53076	1	down	0.684264	1	up
SBK3	4.13819	2.86413e-16	up	1.03898	1	up	-0.370916	1	down
TFPI	0.729501	2.91187e-16	up	-0.113884	0.675149	down	0.660217	0.000884345	up
ZNF136	1.33854	2.91504e-16	up	0.909267	3.67519e-05	up	-0.250632	0.316419	down
FADD	0.591228	2.96122e-16	up	0.4238	0.0308484	up	0.252592	0.167669	up
PLA2G4A	-1.47709	2.96757e-16	down	-0.676577	0.00778333	down	-0.12801	0.648112	down
ABRACL	0.791377	2.97012e-16	up	0.429838	0.0365811	up	0.305086	0.114222	up
ERP29	-0.497902	2.98595e-16	down	-0.30246	0.18004	down	-0.332044	0.141998	down
GRAMD4	0.826695	3.03876e-16	up	0.547861	0.00733585	up	0.0376623	0.755861	up
SCCPDH	-0.642879	3.0497e-16	down	-0.230865	0.322949	down	0.100716	0.528939	up
[truncated: 39,296 more rows]
